# Supplementary material for: Change in sediment transport regime of the Keelung River in Taiwan induced by the operation of Yuanshantze flood diversion tunnel
Source: PLoS One. 2024 Dec 26;19(12):e0311551. doi: 10.1371/journal.pone.0311551 (PMC11670950; doi:10.1371/journal.pone.0311551)
Supplement: S1 Table — (A). Water discharge at the occasion when sediment samples were taken (sampled Q [m3sec-1]), sampled sediment concentrations (sampled Cs [mg L-1]), and sampled sediment loads (sampled Qs [t d-1]). (B). Historical daily water discharge [m3sec-1]. (C). Historical hourly water discharge [m3sec-1]. (XLSX) [file pone.0311551.s001.xlsx]

## Sheet: Table A
Date	Sampled_Q[cms]	Sampled_Cs[ppm]	Sampled_Qs[t/day]
1997-01-14	5.53	92	43.96
1997-01-29	10.6	22	20.15
1997-02-20	15.8	28	38.22
1997-02-27	3.55	35	10.74
1997-03-12	2.74	109	25.8
1997-03-21	35.6	59	181.47
1997-04-08	3.49	68	20.5
1997-04-29	2.1	70	12.7
1997-05-14	1.92	75	12.44
1997-05-27	8.25	38	27.09
1997-06-13	18.4	40	63.59
1997-06-24	8.1	35	24.49
1997-07-02	2.56	38	8.41
1997-07-18	1.98	60	10.26
1997-07-24	1.05	101	9.16
1997-08-06	0.48	143	5.93
1997-08-19	45.2	126	492.07
1997-08-26	1.83	88	13.91
1997-08-29	212	795	14561.9
1997-09-04	5.61	70	33.93
1997-09-09	12.8	45	49.77
1997-09-22	9.6	49	40.64
1997-10-02	21.9	53	100.28
1997-10-15	2.51	58	12.58
1997-10-22	3.12	108	29.11
1997-11-03	13	35	39.31
1997-11-20	1.49	77	9.91
1997-11-25	1.14	79	7.78
1997-12-09	49.8	61	262.47
1997-12-17	9.25	71	56.74
1998-01-06	11.9	37	38.04
1998-01-21	35	106	320.54
1998-02-05	62.3	87	468.3
1998-02-25	61.2	53	280.25
1998-03-05	7.97	32	22.04
1998-03-18	71.1	110	675.73
1998-04-01	3.34	57	16.45
1998-04-21	3.59	56	17.37
1998-04-29	12	411	426.12
1998-05-11	4.99	32	13.8
1998-05-25	18.5	61	97.5
1998-06-10	12.3	36	38.26
1998-06-18	3.33	25	7.19
1998-06-23	3.86	51	17.01
1998-07-09	0.33	96	2.74
1998-07-23	0.89	106	8.15
1998-08-06	0.76	132	8.67
1998-08-18	0.41	170	6.02
1998-08-25	0.44	273	10.38
1998-09-01	54.3	83	389.4
1998-09-14	14.1	31	37.77
1998-09-21	3.5	65	19.66
1998-10-08	40.4	28	97.74
1998-10-16	1050	1701	154315
1998-10-19	28.3	51	124.7
1998-11-11	5.59	71	34.29
1998-11-26	65.6	31	175.7
1998-12-17	17.3	27	40.36
1999-01-14	67.1	55	318.86
1999-01-27	8.8	37	28.13
1999-02-02	17.8	117	179.94
1999-02-24	10.5	44	39.92
1999-03-10	5.1	63	27.76
1999-03-22	120	390	4043.52
1999-04-02	10.4	40	35.94
1999-04-26	1.13	106	10.35
1999-05-12	8.94	41	31.67
1999-05-26	1.89	85	13.88
1999-06-07	39.8	70	240.71
1999-06-17	8.9	52	39.99
1999-06-28	3.27	52	14.69
1999-07-01	1.81	76	11.89
1999-07-15	0.95	108	8.86
1999-07-26	11.7	98	99.07
1999-08-09	1.97	85	14.47
1999-08-18	0.92	97	7.71
1999-08-26	0.9	87	6.77
1999-09-02	0.76	120	7.88
1999-09-09	0.74	134	8.57
1999-09-23	16.6	40	57.37
1999-10-12	7.78	132	88.73
1999-10-19	81.8	65	459.39
1999-10-21	22.7	158	309.88
1999-10-26	4.87	55	23.14
1999-11-03	4.36	99	37.29
1999-11-09	5.36	86	39.83
1999-11-17	2.79	88	21.21
1999-12-07	36	87	270.6
2000-01-10	8.21	68	48.24
2000-01-21	14.33	54	66.86
2000-02-10	10.8	32	29.86
2000-02-22	129	177	1972.77
2000-03-01	121	74	773.63
2000-03-27	2.8	507	122.65
2000-04-11	9.15	66	52.18
2000-04-19	3.5	181	54.73
2000-04-27	105	182	1651.1
2000-05-19	1.65	155	22.1
2000-05-25	0.96	201	16.67
2000-06-01	1.32	110	12.55
2000-06-15	18.9	54	88.18
2000-06-30	1.41	68	8.28
2000-07-05	5.52	336	160.25
2000-07-09	249	1834	39455.9
2000-07-09	205	1144	20262.5
2000-07-20	2.29	132	26.12
2000-07-25	1.25	106	11.45
2000-08-03	4.61	496	197.56
2000-08-18	1.81	149	23.3
2000-08-28	8.66	242	181.07
2000-09-06	3.72	67	21.53
2000-09-18	3.38	94	27.45
2000-09-26	1.37	76	9
2000-10-06	1.5	160	20.74
2000-10-17	157	947	12845.9
2000-10-31	905	2442	190945
2000-11-01	1170	3290	332580
2000-12-13	385	1080	35925.1
2001-01-03	8.38	4	2.9
2001-01-16	10.8	86	80.25
2001-01-31	49.1	59	250.29
2001-02-06	11.9	23	23.65
2001-02-21	4.18	5	1.81
2001-03-02	3.85	60	19.96
2001-03-20	2.3	60	11.92
2001-03-28	37.6	101	328.11
2001-04-03	5.73	222	109.91
2001-04-11	11.6	63	63.14
2001-04-19	2.32	960	192.43
2001-05-03	7.25	95	59.51
2001-05-10	15	331	428.98
2001-05-23	18.2	99	155.68
2001-06-04	23.5	206	418.26
2001-06-15	10.8	55	51.32
2001-07-02	0.98	67	5.67
2001-07-19	1.52	81	10.64
2001-07-26	0.45	77	2.99
2001-08-06	0.53	101	4.62
2001-08-31	11	456	433.38
2001-09-03	546	4285	202142
2001-09-10	6.18	38	20.29
2001-09-26	349	740	22313.7
2001-10-16	176	1752	26641.6
2001-10-24	5.59	57	27.53
2001-11-13	11	44	41.82
2001-11-22	3.46	49	14.65
2001-12-06	5.69	92	45.23
2001-12-26	12.9	71	79.13
2002-01-03	2.18	45	8.48
2002-01-11	1.52	56	7.35
2002-01-22	4.9	32	13.55
2002-02-05	14.1	49	59.69
2002-02-20	4.76	54	22.21
2002-02-26	3.36	31	9
2002-03-08	4.22	105	38.28
2002-03-19	9.13	87	68.63
2002-03-28	4.13	93	33.19
2002-04-03	6.34	66	36.15
2002-04-11	7.32	122	77.16
2002-04-17	2.88	71	17.67
2002-05-06	1.12	77	7.45
2002-05-09	1.05	76	6.89
2002-05-15	1.1	76	7.22
2002-05-29	1.67	58	8.37
2002-06-05	12.6	120	130.64
2002-06-12	49.3	211	898.76
2002-06-18	15.5	36	48.21
2002-06-27	1.95	94	15.84
2002-07-04	161	1127	15677
2002-07-10	82.5	815	5809.32
2002-07-31	0.95	118	9.69
2002-08-12	1.27	83	9.11
2002-08-21	0.78	84	5.66
2002-08-30	11.1	260	249.35
2002-09-06	3.81	117	38.51
2002-09-06	7.23	143	89.33
2002-09-06	16.4	355	503.02
2002-09-07	45.9	541	2145.48
2002-09-07	47.6	588	2418.23
2002-09-07	39.6	453	1549.91
2002-09-07	33.7	322	937.56
2002-09-09	4.64	42	16.84
2002-09-25	2.64	60	13.69
2002-09-27	9.44	40	32.62
2002-11-21	78	131	882.84
2002-11-28	5.32	87	39.99
2002-12-04	1.46	88	11.1
2002-12-12	17.1	196	289.58
2002-12-25	39.7	25	85.75
2002-12-26	63.3	26	142.2
2003-01-06	4.57	48	18.95
2003-01-20	1.1	97	9.22
2003-01-28	1.58	80	10.92
2003-02-14	13.6	46	54.05
2003-02-19	3.19	50	13.78
2003-02-25	1.91	56	9.24
2003-03-05	5.28	55	25.09
2003-03-18	4.47	84	32.44
2003-03-27	2.97	57	14.63
2003-04-07	9.52	58	47.71
2003-04-30	5.32	97	44.59
2003-05-02	17.1	332	490.51
2003-05-19	16	194	268.19
2003-05-27	2.09	194	35.03
2003-06-05	1.22	75	7.91
2003-06-11	6.05	89	46.52
2003-06-16	18.3	107	169.18
2003-06-26	4.07	69	24.26
2003-07-09	1.03	103	9.17
2003-07-23	1.01	102	8.9
2003-08-18	0.98	132	11.18
2003-08-19	6.63	143	81.91
2003-09-12	10.7	87	80.43
2003-09-24	2.04	121	21.33
2003-10-02	0.56	50	2.42
2003-10-28	1.01	48	4.19
2003-11-04	19.3	239	398.54
2003-11-11	133	92	1057.19
2003-11-19	40.4	44	153.58
2003-11-26	190	953	15644.5
2003-12-04	7	119	71.97
2003-12-19	2.64	86	19.62
2004-01-10	2	68	11.75
2004-05-04	39	322	1085.01
2004-05-28	4	238	82.25
2004-06-08	4	331	114.39
2004-06-14	6	67	34.73
2004-06-24	1	113	9.76
2004-07-15	2	64	11.06
2004-09-07	1	59	5.1
2004-09-12	281	1796	43604
2004-09-12	405	705	24669.4
2004-09-23	8	87	60.13
2004-10-04	24	80	165.89
2004-10-18	1	87	7.52
2004-11-10	2	68	11.75
2004-11-23	4	69	23.85
2004-12-09	35	160	483.84
2004-12-21	10	69	59.62
2006-01-09	17.36	73	109.52
2006-01-18	8.94	61	47.14
2006-01-25	109.9	55	522.25
2006-02-06	26.87	103	240.13
2006-02-16	3.7	67	21.42
2006-02-24	46.15	333	1328.64
2006-03-01	125.87	163	1772.68
2006-03-15	26.12	100	225.64
2006-03-27	85.35	51	379
2006-04-06	3.59	59	18.15
2006-04-19	10.22	51	44.85
2006-04-27	40.42	68	237.08
2006-05-04	12.6	43	46.75
2006-05-11	1.43	56	6.88
2006-05-23	34.14	99	291.82
2006-06-01	34.92	247	746.57
2006-06-09	262.64	408	9268.9
2006-06-14	14.6	34	42.72
2006-07-03	2.3	78	15.46
2006-07-10	0.81	64	4.49
2006-07-20	1.51	50	6.54
2006-08-01	1.01	57	4.96
2006-08-11	6.14	44	23.34
2006-08-22	19.13	216	356.49
2006-09-04	0.96	84	6.95
2006-09-10	190.41	114	1875.41
2006-09-11	190.41	114	1875.41
2006-09-11	190.41	114	1875.41
2006-09-20	6.02	35	18.31
2006-10-02	6.07	23	12.07
2006-10-12	2.53	32	7
2006-10-25	1.54	45	5.98
2006-11-01	10.04	24	20.87
2006-11-09	2.74	41	9.65
2006-11-14	1.46	55	6.98
2006-12-05	87.48	89	672.69
2007-01-03	58.16	204	1025.18
2007-01-10	11.69	25	25.26
2007-01-22	104.02	38	341.52
2007-02-02	2.6	31	6.87
2007-02-13	1.15	42	4.2
2007-03-01	7.3	28	17.66
2007-03-13	27.21	18	42.31
2007-03-21	25.59	17	37.59
2007-04-10	39.78	164	563.61
2007-04-18	40.03	150	518.74
2007-04-25	2.37	37	7.58
2007-05-07	3.29	30	8.4
2007-05-11	1.9	44	7.23
2007-05-17	0.81	56	3.93
2007-05-30	20.65	46	82.19
2007-06-06	230.4	114	2272.54
2007-06-13	19.5	19	32.21
2007-06-25	3.37	23	6.62
2007-07-03	4.1	42	14.69
2007-07-19	0.86	49	3.63
2007-07-25	0.82	55	3.92
2007-07-31	0.84	62	4.5
2007-08-07	12.1	1115	1165.42
2007-08-13	3.59	35	10.93
2007-09-05	7.63	31	20.38
2007-09-18	303.9	200	5239.09
2007-10-02	9.56	34	27.81
2007-10-06	269.62	192	4472.74
2007-10-06	682.5	885	52186.4
2007-10-16	29.3	21	52.48
2007-11-01	175.02	188	2842.95
2007-11-13	10.51	25	22.71
2007-12-12	5.81	33	16.71
2008-02-12	78.16	29	193.97
2008-02-18	68.99	77	460.86
2008-02-25	10.55	24	22.32
2008-03-04	6.29	50	26.94
2008-03-17	3.22	53	14.7
2008-03-25	7.09	42	25.65
2008-04-07	8.47	26	19.04
2008-04-15	4.62	43	17.15
2008-04-29	7.83	64	43.3
2008-05-05	41.96	147	532.87
2008-05-16	3.63	33	10.36
2008-05-27	6.12	31	16.4
2008-06-04	37.38	30	95.58
2008-06-17	15.87	28	38.86
2008-06-24	2.56	31	6.9
2008-07-08	1.08	41	3.86
2008-07-18	7.92	45	30.99
2008-07-28	301.84	254	6632.22
2008-07-30	20.86	21	37.55
2008-09-03	2.04	33	5.88
2008-09-13	353.35	156	4763.81
2008-09-14	534.87	153	7054.06
2008-09-15	580.89	128	6423.07
2008-09-29	322.9	70	1946.77
2008-12-03	2.73	37	8.73
2008-12-24	18.6	23	36.96
2009-01-06	403.84	182	6350.3
2009-01-16	3.87	39	12.91
2009-02-03	6.45	25	13.72
2009-02-12	7.77	29	19.47
2009-02-18	47.78	44	181.66
2009-03-03	14.96	24	31.02
2009-03-12	12.98	31	34.77
2009-03-23	3.51	33	10
2009-04-02	7.55	22	14.61
2009-04-14	3.65	25	7.89
2009-04-23	34.94	39	117.11
2009-05-11	1.06	66	6.04
2009-05-22	1.65	52	7.47
2009-06-01	0.84	47	3.42
2009-06-10	2.24	32	6.19
2009-06-22	4.04	34	11.81
2009-07-01	1.2	37	3.85
2009-07-22	1.01	38	3.33
2009-07-30	1.24	40	4.27
2009-08-06	3.95	39	13.31
2009-08-07	95.12	56	457.34
2009-08-20	1.75	41	6.2
2009-09-01	2.27	77	15.08
2009-09-10	1.54	40	5.32
2009-09-23	1.49	41	5.29
2009-10-07	78.23	33	224.33
2009-10-14	55.81	28	133.95
2009-10-27	13.24	22	25.27
2009-11-10	1.2	36	3.73
2009-11-17	141.7	126	1542.61
2009-11-25	38.15	26	85.7
2009-12-03	6.51	27	15.18
2009-12-14	12.47	69	74.36
2010-01-06	31.18	87	234.99
2010-01-11	17.13	26	38.32
2010-01-20	4.74	35	14.29
2010-01-28	11.66	35	35
2010-02-01	5.48	74	35.06
2010-02-26	6.64	26	14.91
2010-03-08	9.49	59	48.36
2010-03-17	6.94	50	29.99
2010-03-23	3.13	63	17.02
2010-03-30	1.98	66	11.27
2010-04-06	7.6	29	19.05
2010-04-12	6.82	22	12.96
2010-04-20	6.55	24	13.58
2010-04-29	7.22	32	19.97
2010-05-06	2	59	10.2
2010-05-17	2.9	48	12.01
2010-05-26	2.76	47	11.22
2010-06-01	12.7	32	35.12
2010-06-15	50.25	36	156.3
2010-06-24	27.82	47	112.97
2010-07-01	5.29	30	13.7
2010-07-08	0.96	41	3.41
2010-07-15	1.33	60	6.88
2010-07-22	1.11	69	6.59
2010-07-26	1.1	87	8.25
2010-08-03	1.08	90	8.4
2010-08-12	1.05	67	6.1
2010-08-18	0.93	70	5.64
2010-08-31	39.57	57	194.85
2010-09-02	17.1	42	62.04
2010-09-24	373.93	558	18027.8
2010-10-04	27.49	39	92.62
2010-10-18	29.6	49	125.31
2010-10-20	258.45	261	5828.2
2010-11-29	9.44	35	28.56
2010-12-02	5.1	31	13.66
2011-01-10	74.97	35	226.72
2011-01-20	65.32	32	180.58
2011-01-26	55.95	34	164.36
2011-02-15	44.06	20	76.13
2011-02-23	5.33	18	8.3
2011-02-24	8.54	27	19.92
2011-03-03	9.94	61	52.41
2011-03-16	11.5	44	43.71
2011-03-17	13.02	35	39.36
2011-03-31	12.11	29	30.33
2011-04-13	2.95	56	14.25
2011-04-21	2.24	65	12.57
2011-04-28	2.24	79	15.29
2011-05-03	1.09	72	6.77
2011-05-05	1.03	81	7.22
2011-05-25	11.73	43	43.58
2011-06-09	2.5	33	7.11
2011-06-21	1.09	44	4.14
2011-07-07	0.83	42	3
2011-07-19	0.49	35	1.48
2011-07-25	1.28	36	3.97
2011-08-05	1.23	62	6.6
2011-08-09	1.2	61	6.34
2011-08-30	35.81	36	111.38
2011-09-05	2.24	53	10.24
2011-09-15	3.57	86	26.51
2011-09-19	0.75	67	4.35
2011-09-20	2.33	96	19.33
2011-09-28	6.02	55	28.62
2011-10-19	9.47	38	31.08
2011-11-01	18.24	47	74.07
2011-11-10	202.19	51	890.94
2011-11-21	44.37	17	65.18
2011-12-01	230.91	159	3172.09
2011-12-13	75.59	36	235.1
2011-12-19	34.04	32	94.1
2012-01-04	59.05	38	193.86
2012-02-04	68.16	33	194.33
2012-02-24	262.81	289	6562.36
2012-03-07	5.7	43	21.18
2012-03-12	24.63	36	76.59
2012-03-15	44.31	38	145.47
2012-03-29	2.62	52	11.79
2012-04-02	1.8	58	9.01
2012-04-09	1.7	64	9.42
2012-04-13	4.06	58	20.33
2012-04-19	13.05	55	62.01
2012-04-26	44.53	98	377.01
2012-05-01	9.4	33	26.79
2012-05-10	6.7	45	26.05
2012-05-17	19.55	55	92.88
2012-05-21	22.64	32	62.6
2012-06-04	71.28	68	418.76
2012-06-12	302.83	364	9523.95
2012-06-19	7.39	35	22.34
2012-06-28	6.22	40	21.48
2012-07-11	1.17	44	4.44
2012-08-02	265.99	424	9744.21
2012-08-02	338.25	565	16512.1
2012-08-08	6.29	36	19.57
2012-08-24	4.3	581	215.9
2012-08-28	3.28	33	9.34
2012-10-01	4.07	56	19.7
2012-10-17	0.86	63	4.66
2012-10-31	49.14	135	573.19
2012-11-05	4.14	34	12.16
2012-11-13	1.9	106	17.41
2012-11-20	4.22	59	21.51
2012-11-28	42.04	36	130.77
2012-12-19	60.46	34	177.6
2012-12-26	13.09	35	39.58
2013-01-03	72.73	84	527.85
2013-01-07	58.82	15	76.23
2013-01-16	44.83	10	38.73
2013-01-28	5.57	38	18.29
2013-02-01	2.63	46	10.43
2013-02-26	16.02	27	37.37
2013-03-07	5.02	33	14.32
2013-03-20	1.65	51	7.25
2013-03-26	2.09	47	8.47
2013-04-08	17.53	25	37.86
2013-04-17	5.87	26	13.18
2013-04-30	10.66	29	26.71
2013-05-06	6.13	51	27.02
2013-05-13	72.39	42	262.69
2013-05-23	37.08	62	198.64
2013-06-05	5.92	51	26.1
2013-06-11	9	44	34.23
2013-06-19	2.9	36	9.03
2013-06-27	1.62	37	5.18
2013-07-02	1.43	61	7.55
2013-07-13	138.29	484	5783.08
2013-07-16	2.66	35	8.04
2013-07-23	1.4	47	5.69
2013-07-29	0.69	54	3.23
2013-08-07	0.92	82	6.5
2013-08-16	1.19	60	6.18
2013-08-26	4.21	40	14.55
2013-09-03	22.24	41	78.79
2013-09-12	2.19	81	15.31
2013-09-23	34.58	48	143.39
2013-10-01	42.96	69	256.08
2013-10-23	5.95	39	20.04
2013-11-12	42.36	39	142.75
2013-11-20	8.41	24	17.43
2013-12-04	3.82	43	14.2
2014-01-06	3.82	34	11.21
2014-01-15	48.59	23	96.56
2014-01-22	3.15	34	9.25
2014-02-12	104.23	25	225.14
2014-02-18	11.47	27	26.76
2014-02-25	5.33	34	15.67
2014-03-04	19.85	40	68.61
2014-03-11	12.19	31	32.64
2014-03-17	5.63	43	20.91
2014-04-02	1.6	36	4.97
2014-04-14	0.74	58	3.71
2014-04-21	0.9	46	3.58
2014-05-05	34.56	91	271.7
2014-05-13	16.06	75	104.07
2014-05-21	139.35	79	951.16
2014-05-27	27.43	61	144.56
2014-06-11	80.6	66	459.61
2014-06-17	3.36	67	19.44
2014-06-24	76.19	124	816.23
2014-07-01	4.84	46	19.23
2014-07-07	1.53	63	8.34
2014-07-16	0.83	90	6.48
2014-07-24	40.54	39	136.6
2014-08-05	1.4	36	4.36
2014-08-12	1.97	40	6.81
2014-08-20	1.81	68	10.62
2014-09-02	1.77	61	9.3
2014-09-11	0.9	55	4.29
2014-09-19	1.35	59	6.9
2014-09-23	11.7	34	34.36
2014-10-08	1.88	46	7.48
2014-10-16	2.29	30	5.93
2014-10-22	5.15	54	24.03
2014-11-05	4.09	25	8.83
2014-11-11	16.46	24	34.13
2014-11-18	105.57	54	492.56
2014-11-25	4.3	33	12.27
2014-12-26	2.26	41	7.99
2015-01-07	16.3	58	81.68
2015-01-21	2.02	53	9.27
2015-01-27	10.64	54	49.66
2015-02-05	69.72	35	210.82
2015-02-09	29.02	30	75.21
2015-02-24	20.25	68	118.96
2015-03-05	25.36	62	135.86
2015-03-09	18.74	47	76.12
2015-03-18	4.88	60	25.29
2015-03-26	97.25	55	462.15
2015-04-09	19.85	29	49.74
2015-04-15	14.96	29	37.47
2015-04-20	2.59	35	7.84
2015-04-24	5.73	34	16.84
2015-05-11	34.9	35	105.53
2015-05-18	3.14	53	14.38
2015-05-25	40.52	39	136.53
2015-06-04	1.61	35	4.88
2015-06-10	5.05	30	13.09
2015-06-15	1.29	43	4.79
2015-06-22	1.28	48	5.3
2015-07-01	0.85	57	4.17
2015-07-06	1.79	40	6.18
2015-07-10	171.66	199	2951.52
2015-07-10	204.66	263	4650.42
2015-07-21	5.2	28	12.57
2015-07-28	1.05	53	4.82
2015-08-05	1.18	93	9.5
2015-08-08	523.98	496	22455
2015-08-24	73.02	40	252.35
2015-09-07	187.56	232	3759.54
2015-09-16	550.3	743	35326.9
2015-09-23	3.87	40	13.38
2015-09-28	1041.14	1118	100570
2015-10-12	35.37	39	119.17
2015-10-22	20.32	63	110.6
2015-11-01	33.37	40	115.32
2015-11-11	32.38	24	67.13
2015-11-24	41.1	37	131.37
2015-12-01	15.82	36	49.2
2015-12-21	10.98	34	32.24
2016-01-04	17.41	42	63.16
2016-01-11	30.63	50	132.31
2016-01-18	21.73	38	71.35
2016-01-27	17.16	42	62.25
2016-02-01	104.69	58	524.6
2016-02-17	17.93	23	35.64
2016-02-23	10.22	28	24.71
2016-03-03	6.79	53	31.11
2016-03-09	3.95	87	29.67
2016-03-23	18.55	54	86.53
2016-03-30	11.99	59	61.14
2016-04-11	5.12	40	17.68
2016-04-19	18.29	38	60.06
2016-04-25	26.43	29	66.23
2016-05-03	5.28	43	19.6
2016-05-10	15.38	37	49.16
2016-05-16	57.92	113	565.45
2016-05-24	7.27	42	26.37
2016-06-01	6.37	32	17.62
2016-06-14	25.95	30	67.25
2016-06-22	5.08	29	12.72
2016-07-08	150.89	645	8408.74
2016-07-13	14.36	22	27.3
2016-07-18	4.59	26	10.3
2016-07-26	2.4	37	7.67
2016-08-01	2.44	58	12.21
2016-08-08	1.37	77	9.12
2016-08-15	2.15	61	11.32
2016-08-22	1.2	61	6.3
2016-09-05	6.67	49	28.24
2016-09-10	40.67	89	312.74
2016-09-21	17.82	23	35.41
2016-09-26	8.27	2319	1657.19
2016-09-27	542.58	485	22736.1
2016-10-12	400.93	69	2390.17
2016-10-24	15.54	59	79.22
2016-11-02	26.92	45	104.66
2016-11-10	59.81	58	299.69
2016-11-17	4.57	50	19.73
2016-11-21	10.41	54	48.55
2016-12-06	17.45	34	51.25
2016-12-12	30.82	33	87.88
2016-12-19	5.88	37	18.81
2017-01-04	10.31	38	33.87
2017-01-12	3.69	57	18.14
2017-01-17	27.6	27	64.37
2017-01-23	11.36	34	33.35
2017-02-06	10.03	27	23.41
2017-02-13	3.57	29	8.9
2017-02-20	1.97	38	6.48
2017-03-02	12.11	25	26.18
2017-03-08	14.11	29	35.34
2017-03-13	16.89	28	40.87
2017-03-21	12.71	37	40.61
2017-03-27	21.13	24	43.8
2017-04-06	5.31	15	6.91
2017-04-12	20.97	48	87
2017-04-18	3.4	42	12.36
2017-04-24	17.61	40	60.83
2017-05-03	4.78	53	21.86
2017-05-17	28.84	51	127.09
2017-05-24	7.38	41	26.18
2017-06-02	811.48	1100	77122.7
2017-06-05	49.8	48	206.5
2017-06-16	114.16	40	394.5
2017-06-21	11.67	40	40.35
2017-06-26	5.32	48	22.03
2017-07-03	3.06	59	15.55
2017-07-10	1.67	72	10.37
2017-07-17	1.27	108	11.92
2017-08-01	3.6	33	10.28
2017-08-07	1.31	61	6.91
2017-08-15	0.92	60	4.75
2017-08-21	1.16	71	7.08
2017-09-04	30.31	27	70.68
2017-09-11	1.32	46	5.27
2017-09-26	1.17	53	5.36
2017-10-03	1.68	85	12.36
2017-10-16	52.38	41	185.59
2017-10-24	12.73	47	51.67
2017-11-08	12.27	28	29.72
2017-11-28	29.41	34	86.4
2017-12-04	48.61	24	100.83
2017-12-14	57.71	23	114.65
2017-12-21	29.94	88	227.66
2018-01-02	14.27	31	38.19
2018-01-09	95.11	34	279.42
2018-01-19	37.3	54	174.01
2018-01-22	22.06	36	68.6
2018-01-29	123.31	56	596.59
2018-02-08	66.21	96	549.16
2018-03-01	8.97	37	28.68
2018-03-12	7.09	44	26.96
2018-03-19	6.27	32	17.37
2018-03-26	1.87	44	7.08
2018-04-10	1.42	71	8.73
2018-04-17	11.39	83	81.65
2018-04-23	1.67	63	9.07
2018-05-01	2	59	10.2
2018-05-07	1.43	76	9.33
2018-05-15	1.39	68	8.12
2018-05-21	1.07	89	8.29
2018-06-04	1	64	5.53
2018-06-13	1.2	47	4.92
2018-06-19	6.45	30	16.76
2018-06-25	20.77	25	44.84
2018-07-02	1.79	71	10.97
2018-07-11	234.99	275	5583.34
2018-07-17	7.5	46	29.81
2018-07-23	4.11	31	10.97
2018-07-31	1.09	61	5.79
2018-08-06	1.11	59	5.62
2018-08-13	1.03	70	6.22
2018-08-20	0.9	52	4.06
2018-09-04	1.12	44	4.23
2018-09-25	64.79	94	526.18
2018-10-02	9.37	44	35.6
2018-10-17	110.4	67	639.01
2018-10-23	19.13	55	90.89
2018-11-01	21.39	39	72.06
2018-11-06	56.07	46	222.83
2018-11-14	21.64	35	65.4
2018-11-27	25.03	39	84.33
2018-12-03	4.57	51	20.13
2018-12-12	94.03	55	446.86
2018-12-17	31.82	22	60.4835

## Sheet: Table B
Date	Q[cms]
1997-01-01	1.02
1997-01-02	1.02
1997-01-03	0.9
1997-01-04	3.82
1997-01-05	7
1997-01-06	5.8
1997-01-07	9.4
1997-01-08	22.2
1997-01-09	20.9
1997-01-10	21.2
1997-01-11	16.4
1997-01-12	12.1
1997-01-13	8.2
1997-01-14	5.8
1997-01-15	10.6
1997-01-16	13.6
1997-01-17	17.4
1997-01-18	15.4
1997-01-19	19.6
1997-01-20	18.6
1997-01-21	16.7
1997-01-22	13.3
1997-01-23	12.1
1997-01-24	25.2
1997-01-25	28.4
1997-01-26	25.9
1997-01-27	20.6
1997-01-28	16.1
1997-01-29	9.7
1997-01-30	10.6
1997-01-31	7.6
1997-02-01	5.36
1997-02-02	6.4
1997-02-03	48.2
1997-02-04	55.4
1997-02-05	50.9
1997-02-06	45.1
1997-02-07	53.2
1997-02-08	55.4
1997-02-09	52.7
1997-02-10	33.8
1997-02-11	25.9
1997-02-12	20.2
1997-02-13	17
1997-02-14	15.4
1997-02-15	14.5
1997-02-16	38.3
1997-02-17	28.8
1997-02-18	28
1997-02-19	23.2
1997-02-20	16.1
1997-02-21	12.4
1997-02-22	9.4
1997-02-23	5.58
1997-02-24	4.48
1997-02-25	3.6
1997-02-26	5.14
1997-02-27	4.92
1997-02-28	5.36
1997-03-01	2.7
1997-03-02	3.15
1997-03-03	3.15
1997-03-04	3.15
1997-03-05	9.1
1997-03-06	10.3
1997-03-07	8.5
1997-03-08	6.1
1997-03-09	4.92
1997-03-10	3.6
1997-03-11	3.3
1997-03-12	2.85
1997-03-13	2.55
1997-03-14	2.25
1997-03-15	2.25
1997-03-16	5.36
1997-03-17	19.9
1997-03-18	40.1
1997-03-19	21.9
1997-03-20	24.5
1997-03-21	29.2
1997-03-22	32
1997-03-23	69.5
1997-03-24	34.7
1997-03-25	34.3
1997-03-26	15.4
1997-03-27	12.1
1997-03-28	10
1997-03-29	9.4
1997-03-30	7
1997-03-31	6.1
1997-04-01	3.45
1997-04-02	3
1997-04-03	2.55
1997-04-04	3.15
1997-04-05	3.82
1997-04-06	3.82
1997-04-07	3.15
1997-04-08	2.7
1997-04-09	4.7
1997-04-10	6.7
1997-04-11	7
1997-04-12	5.58
1997-04-13	4.04
1997-04-14	3.45
1997-04-15	18.3
1997-04-16	19
1997-04-17	10.9
1997-04-18	7.3
1997-04-19	6.4
1997-04-20	4.48
1997-04-21	3.3
1997-04-22	3.45
1997-04-23	3.15
1997-04-24	2.7
1997-04-25	2.25
1997-04-26	2.1
1997-04-27	1.86
1997-04-28	1.62
1997-04-29	1.26
1997-04-30	6.7
1997-05-01	7
1997-05-02	39.2
1997-05-03	21.2
1997-05-04	12.1
1997-05-05	7.9
1997-05-06	5.14
1997-05-07	3.82
1997-05-08	2.85
1997-05-09	5.36
1997-05-10	3.82
1997-05-11	2.7
1997-05-12	2.1
1997-05-13	1.86
1997-05-14	1.62
1997-05-15	1.62
1997-05-16	0.76
1997-05-17	5.36
1997-05-18	5.58
1997-05-19	12.7
1997-05-20	12.1
1997-05-21	7.9
1997-05-22	27.3
1997-05-23	93.4
1997-05-24	53.6
1997-05-25	21.9
1997-05-26	14.5
1997-05-27	11.5
1997-05-28	5.58
1997-05-29	4.7
1997-05-30	3.6
1997-05-31	2.85
1997-06-01	2.25
1997-06-02	2.85
1997-06-03	4.04
1997-06-04	17.4
1997-06-05	45.5
1997-06-06	27
1997-06-07	16.7
1997-06-08	10.9
1997-06-09	7
1997-06-10	17.4
1997-06-11	34.7
1997-06-12	26.6
1997-06-13	26.3
1997-06-14	52.4
1997-06-15	80.6
1997-06-16	96.7
1997-06-17	50.5
1997-06-18	22.5
1997-06-19	14.8
1997-06-20	13.6
1997-06-21	16.7
1997-06-22	18.3
1997-06-23	18.3
1997-06-24	15.4
1997-06-25	19
1997-06-26	20.9
1997-06-27	21.2
1997-06-28	19.6
1997-06-29	17.7
1997-06-30	21.2
1997-07-01	3.15
1997-07-02	13.9
1997-07-03	19.9
1997-07-04	10.8
1997-07-05	9.48
1997-07-06	14.9
1997-07-07	9.8
1997-07-08	7.24
1997-07-09	5.79
1997-07-10	6.33
1997-07-11	5.25
1997-07-12	9.48
1997-07-13	7.88
1997-07-14	4.98
1997-07-15	3.22
1997-07-16	2.37
1997-07-17	2.11
1997-07-18	1.93
1997-07-19	1.84
1997-07-20	1.48
1997-07-21	1.3
1997-07-22	1.22
1997-07-23	1.22
1997-07-24	1.39
1997-07-25	1.75
1997-07-26	1.39
1997-07-27	1.75
1997-07-28	1.14
1997-07-29	1.05
1997-07-30	1.05
1997-07-31	1.05
1997-08-01	1.14
1997-08-02	1.14
1997-08-03	0.89
1997-08-04	0.97
1997-08-05	0.89
1997-08-06	0.81
1997-08-07	0.81
1997-08-08	0.64
1997-08-09	0.73
1997-08-10	0.81
1997-08-11	0.89
1997-08-12	0.89
1997-08-13	1.39
1997-08-14	1.3
1997-08-15	0.73
1997-08-16	0.97
1997-08-17	1.74
1997-08-18	400
1997-08-19	43.1
1997-08-20	17.1
1997-08-21	10.8
1997-08-22	6.6
1997-08-23	4.44
1997-08-24	3.39
1997-08-25	2.02
1997-08-26	2.11
1997-08-27	1.93
1997-08-28	1.75
1997-08-29	311
1997-08-30	150
1997-08-31	25.7
1997-09-01	15.6
1997-09-02	9.8
1997-09-03	6.33
1997-09-04	6.6
1997-09-05	10.8
1997-09-06	7.88
1997-09-07	16.2
1997-09-08	26.6
1997-09-09	14.3
1997-09-10	9.16
1997-09-11	6.06
1997-09-12	4.44
1997-09-13	4.98
1997-09-14	15.2
1997-09-15	16.9
1997-09-16	10.1
1997-09-17	5.79
1997-09-18	4.98
1997-09-19	4.17
1997-09-20	3.39
1997-09-21	2.54
1997-09-22	7.88
1997-09-23	5.25
1997-09-24	3.56
1997-09-25	2.71
1997-09-26	3.56
1997-09-27	2.88
1997-09-28	7.88
1997-09-29	35.5
1997-09-30	46
1997-10-01	39
1997-10-02	22.3
1997-10-03	15.2
1997-10-04	10.8
1997-10-05	20.6
1997-10-06	25.8
1997-10-07	15.9
1997-10-08	10.1
1997-10-09	7.24
1997-10-10	5.52
1997-10-11	3.9
1997-10-12	3.05
1997-10-13	2.37
1997-10-14	2.2
1997-10-15	2.11
1997-10-16	1.93
1997-10-17	1.93
1997-10-18	1.84
1997-10-19	1.3
1997-10-20	1.3
1997-10-21	2.11
1997-10-22	3.73
1997-10-23	1.93
1997-10-24	1.57
1997-10-25	1.3
1997-10-26	1.22
1997-10-27	3.22
1997-10-28	6.6
1997-10-29	62.4
1997-10-30	72
1997-10-31	29
1997-11-01	17.9
1997-11-02	15.6
1997-11-03	14
1997-11-04	15.6
1997-11-05	13.6
1997-11-06	9.16
1997-11-07	5.79
1997-11-08	4.17
1997-11-09	3.39
1997-11-10	3.05
1997-11-11	2.54
1997-11-12	2.11
1997-11-13	1.93
1997-11-14	1.84
1997-11-15	1.93
1997-11-16	1.84
1997-11-17	3.73
1997-11-18	2.54
1997-11-19	1.75
1997-11-20	1.3
1997-11-21	1.39
1997-11-22	1.3
1997-11-23	1.48
1997-11-24	1.3
1997-11-25	0.97
1997-11-26	3.39
1997-11-27	2.37
1997-11-28	1.93
1997-11-29	2.02
1997-11-30	10.4
1997-12-01	17.9
1997-12-02	88
1997-12-03	64
1997-12-04	58.2
1997-12-05	63.5
1997-12-06	49
1997-12-07	49
1997-12-08	49
1997-12-09	44.5
1997-12-10	21.6
1997-12-11	17.2
1997-12-12	17.5
1997-12-13	25.8
1997-12-14	23
1997-12-15	15.6
1997-12-16	11.4
1997-12-17	8.84
1997-12-18	6.6
1997-12-19	5.52
1997-12-20	4.17
1997-12-21	4.17
1997-12-22	17.9
1997-12-23	49.5
1997-12-24	65.5
1997-12-25	23.8
1997-12-26	14.9
1997-12-27	25
1997-12-28	18.5
1997-12-29	13.6
1997-12-30	12
1997-12-31	9.48
1998-01-01	6.4
1998-01-02	6.4
1998-01-03	5.07
1998-01-04	5.34
1998-01-05	18.2
1998-01-06	15.4
1998-01-07	15.4
1998-01-08	13
1998-01-09	8.94
1998-01-10	8.94
1998-01-11	5.07
1998-01-12	4.34
1998-01-13	3.93
1998-01-14	3.52
1998-01-15	32.2
1998-01-16	31.8
1998-01-17	24.5
1998-01-18	24
1998-01-19	40.7
1998-01-20	29
1998-01-21	32.6
1998-01-22	25.5
1998-01-23	23.6
1998-01-24	33
1998-01-25	32.2
1998-01-26	24
1998-01-27	19.4
1998-01-28	26.5
1998-01-29	27
1998-01-30	20.8
1998-01-31	18.5
1998-02-01	16.2
1998-02-02	13.8
1998-02-03	10.1
1998-02-04	31.4
1998-02-05	11.8
1998-02-06	27
1998-02-07	77
1998-02-08	40.7
1998-02-09	22.8
1998-02-10	15.8
1998-02-11	11.3
1998-02-12	7.2
1998-02-13	5.87
1998-02-14	4.54
1998-02-15	5.07
1998-02-16	2.91
1998-02-17	13
1998-02-18	29
1998-02-19	20.8
1998-02-20	47.8
1998-02-21	66.5
1998-02-22	48.4
1998-02-23	67.5
1998-02-24	146
1998-02-25	73.6
1998-02-26	32.6
1998-02-27	49.6
1998-02-28	59.2
1998-03-01	35
1998-03-02	20.8
1998-03-03	16.6
1998-03-04	13
1998-03-05	8.94
1998-03-06	6.67
1998-03-07	5.34
1998-03-08	4.34
1998-03-09	3.72
1998-03-10	23.2
1998-03-11	62.5
1998-03-12	52.8
1998-03-13	40.7
1998-03-14	22.4
1998-03-15	16.2
1998-03-16	23.6
1998-03-17	46.1
1998-03-18	59.2
1998-03-19	31.4
1998-03-20	19.7
1998-03-21	21.2
1998-03-22	36
1998-03-23	31
1998-03-24	21.2
1998-03-25	17
1998-03-26	13.4
1998-03-27	9.52
1998-03-28	6.14
1998-03-29	4.54
1998-03-30	5.07
1998-03-31	3.72
1998-04-01	3.11
1998-04-02	3.93
1998-04-03	2.7
1998-04-04	1.78
1998-04-05	1.06
1998-04-06	0.88
1998-04-07	0.66
1998-04-08	0.62
1998-04-09	0.62
1998-04-10	0.58
1998-04-11	0.54
1998-04-12	3.52
1998-04-13	30.6
1998-04-14	65
1998-04-15	34
1998-04-16	20.8
1998-04-17	15.4
1998-04-18	10.7
1998-04-19	6.93
1998-04-20	5.34
1998-04-21	5.07
1998-04-22	5.87
1998-04-23	10.1
1998-04-24	5.34
1998-04-25	14.6
1998-04-26	34.5
1998-04-27	59.2
1998-04-28	24
1998-04-29	17.9
1998-04-30	13.8
1998-05-01	8.94
1998-05-02	6.4
1998-05-03	8.36
1998-05-04	13
1998-05-05	17.3
1998-05-06	25
1998-05-07	28
1998-05-08	21.2
1998-05-09	15
1998-05-10	9.52
1998-05-11	6.4
1998-05-12	4.81
1998-05-13	3.93
1998-05-14	4.81
1998-05-15	24.5
1998-05-16	19.7
1998-05-17	15.8
1998-05-18	17
1998-05-19	14.6
1998-05-20	23.6
1998-05-21	20
1998-05-22	22.4
1998-05-23	15
1998-05-24	9.52
1998-05-25	17.9
1998-05-26	0.04
1998-05-27	2.7
1998-05-28	18.2
1998-05-29	31.4
1998-05-30	23.2
1998-05-31	18.5
1998-06-01	15.8
1998-06-02	13
1998-06-03	13
1998-06-04	11.8
1998-06-05	15
1998-06-06	32.2
1998-06-07	31
1998-06-08	22.4
1998-06-09	19.4
1998-06-10	17.3
1998-06-11	13
1998-06-12	25.5
1998-06-13	20
1998-06-14	15
1998-06-15	10.7
1998-06-16	6.93
1998-06-17	5.34
1998-06-18	4.34
1998-06-19	3.32
1998-06-20	4.81
1998-06-21	17.9
1998-06-22	8.94
1998-06-23	5.6
1998-06-24	6.67
1998-06-25	15.4
1998-06-26	6.93
1998-06-27	4.34
1998-06-28	3.32
1998-06-29	2.5
1998-06-30	2.32
1998-07-01	2.32
1998-07-02	0.88
1998-07-03	0.7
1998-07-04	0.7
1998-07-05	0.54
1998-07-06	0.38
1998-07-07	0.7
1998-07-08	0.58
1998-07-09	0.46
1998-07-10	0.38
1998-07-11	6.93
1998-07-12	15.8
1998-07-13	6.4
1998-07-14	15.8
1998-07-15	6.67
1998-07-16	3.72
1998-07-17	2.32
1998-07-18	1.42
1998-07-19	0.66
1998-07-20	0.58
1998-07-21	0.58
1998-07-22	0.58
1998-07-23	0.54
1998-07-24	0.58
1998-07-25	0.54
1998-07-26	0.54
1998-07-27	0.54
1998-07-28	5.87
1998-07-29	5.07
1998-07-30	6.67
1998-07-31	2.7
1998-08-01	1.96
1998-08-02	1.78
1998-08-03	1.42
1998-08-04	2.14
1998-08-05	2.7
1998-08-06	2.32
1998-08-07	1.78
1998-08-08	1.24
1998-08-09	1.42
1998-08-10	0.88
1998-08-11	0.88
1998-08-12	0.7
1998-08-13	0.7
1998-08-14	0.7
1998-08-15	0.7
1998-08-16	0.7
1998-08-17	0.66
1998-08-18	0.62
1998-08-19	0.62
1998-08-20	3.72
1998-08-21	2.32
1998-08-22	0.88
1998-08-23	0.62
1998-08-24	0.58
1998-08-25	0.54
1998-08-26	0.58
1998-08-27	0.5
1998-08-28	3.32
1998-08-29	18.8
1998-08-30	26.5
1998-08-31	16.2
1998-09-01	0.04
1998-09-02	30.6
1998-09-03	21.6
1998-09-04	15.8
1998-09-05	15.8
1998-09-06	36.5
1998-09-07	38.9
1998-09-08	31.8
1998-09-09	24
1998-09-10	18.2
1998-09-11	17
1998-09-12	28.5
1998-09-13	32.2
1998-09-14	20
1998-09-15	15.4
1998-09-16	10.1
1998-09-17	6.93
1998-09-18	5.6
1998-09-19	5.87
1998-09-20	5.07
1998-09-21	5.34
1998-09-22	4.34
1998-09-23	4.13
1998-09-24	3.52
1998-09-25	3.32
1998-09-26	36.5
1998-09-27	148
1998-09-28	291
1998-09-29	150
1998-09-30	47.9
1998-10-01	29
1998-10-02	20.8
1998-10-03	31.8
1998-10-04	55.4
1998-10-05	328
1998-10-06	177
1998-10-07	91.7
1998-10-08	53.5
1998-10-09	33.5
1998-10-10	47.6
1998-10-11	47.1
1998-10-12	26
1998-10-13	19.7
1998-10-14	18.5
1998-10-15	206
1998-10-16	801
1998-10-17	140
1998-10-18	48.5
1998-10-19	31
1998-10-20	29.4
1998-10-21	36
1998-10-22	89.5
1998-10-23	113
1998-10-24	132
1998-10-25	568
1998-10-26	514
1998-10-27	314
1998-10-28	116
1998-10-29	53.7
1998-10-30	36.5
1998-10-31	30.6
1998-11-01	29.4
1998-11-02	23.6
1998-11-03	29.4
1998-11-04	89
1998-11-05	48.8
1998-11-06	36.5
1998-11-07	27
1998-11-08	20.8
1998-11-09	17.6
1998-11-10	14.2
1998-11-11	8.94
1998-11-12	5.07
1998-11-13	3.93
1998-11-14	3.52
1998-11-15	2.7
1998-11-16	2.32
1998-11-17	13.4
1998-11-18	26.5
1998-11-19	68.5
1998-11-20	107
1998-11-21	115
1998-11-22	156
1998-11-23	79
1998-11-24	105
1998-11-25	86
1998-11-26	67
1998-11-27	154
1998-11-28	108
1998-11-29	58.7
1998-11-30	35.5
1998-12-01	23.2
1998-12-02	22
1998-12-03	111
1998-12-04	96.8
1998-12-05	100
1998-12-06	54.4
1998-12-07	37
1998-12-08	27
1998-12-09	19.7
1998-12-10	29
1998-12-11	83
1998-12-12	89.6
1998-12-13	114
1998-12-14	146
1998-12-15	70.6
1998-12-16	41.6
1998-12-17	28
1998-12-18	22.4
1998-12-19	41.6
1998-12-20	107
1998-12-21	107
1998-12-22	91.4
1998-12-23	139
1998-12-24	96
1998-12-25	49.2
1998-12-26	32.2
1998-12-27	22.4
1998-12-28	17.6
1998-12-29	13.8
1998-12-30	8.94
1998-12-31	16.2
1999-01-01	15.3
1999-01-02	9.85
1999-01-03	8.41
1999-01-04	5.9
1999-01-05	5.3
1999-01-06	5.3
1999-01-07	8.62
1999-01-08	14.4
1999-01-09	11.8
1999-01-10	14.4
1999-01-11	14.6
1999-01-12	46
1999-01-13	101
1999-01-14	46.8
1999-01-15	39.6
1999-01-16	26.6
1999-01-17	18.5
1999-01-18	14
1999-01-19	10.5
1999-01-20	9.44
1999-01-21	10.1
1999-01-22	9.03
1999-01-23	8.62
1999-01-24	11
1999-01-25	9.44
1999-01-26	8
1999-01-27	7
1999-01-28	6
1999-01-29	8.82
1999-01-30	6.6
1999-01-31	5.8
1999-02-01	5.4
1999-02-02	12
1999-02-03	11.3
1999-02-04	7.6
1999-02-05	5.8
1999-02-06	4.55
1999-02-07	3.8
1999-02-08	3.95
1999-02-09	3.36
1999-02-10	2.66
1999-02-11	2.38
1999-02-12	1.8
1999-02-13	1.68
1999-02-14	1.98
1999-02-15	2.04
1999-02-16	1.86
1999-02-17	1.8
1999-02-18	1.86
1999-02-19	2.52
1999-02-20	7
1999-02-21	9.03
1999-02-22	13.6
1999-02-23	14
1999-02-24	8.82
1999-02-25	13.3
1999-02-26	11.5
1999-02-27	14.4
1999-02-28	18.2
1999-03-01	11.5
1999-03-02	7.6
1999-03-03	5.6
1999-03-04	4.7
1999-03-05	3.8
1999-03-06	3.65
1999-03-07	3.22
1999-03-08	5.5
1999-03-09	5
1999-03-10	4.7
1999-03-11	34.2
1999-03-12	66
1999-03-13	52.4
1999-03-14	49.2
1999-03-15	29.7
1999-03-16	19.7
1999-03-17	13.6
1999-03-18	9.64
1999-03-19	7
1999-03-20	6.4
1999-03-21	12
1999-03-22	81.3
1999-03-23	42.8
1999-03-24	21.7
1999-03-25	13.6
1999-03-26	9.03
1999-03-27	6.6
1999-03-28	13.3
1999-03-29	37.2
1999-03-30	34.2
1999-03-31	21
1999-04-01	11.5
1999-04-02	9.44
1999-04-03	10.8
1999-04-04	10.3
1999-04-05	13.3
1999-04-06	12.7
1999-04-07	8.82
1999-04-08	6.4
1999-04-09	5.4
1999-04-10	4.7
1999-04-11	3.95
1999-04-12	5.3
1999-04-13	4.4
1999-04-14	3.08
1999-04-15	2.38
1999-04-16	1.92
1999-04-17	1.26
1999-04-18	1.74
1999-04-19	2.24
1999-04-20	3.36
1999-04-21	1.98
1999-04-22	1.68
1999-04-23	1.42
1999-04-24	1.18
1999-04-25	1.1
1999-04-26	1.34
1999-04-27	1.5
1999-04-28	1.18
1999-04-29	0.67
1999-04-30	0.54
1999-05-01	0.67
1999-05-02	1.68
1999-05-03	1.98
1999-05-04	1.98
1999-05-05	4.1
1999-05-06	7
1999-05-07	5.4
1999-05-08	4.25
1999-05-09	19.1
1999-05-10	58
1999-05-11	19.4
1999-05-12	9.85
1999-05-13	6
1999-05-14	4.7
1999-05-15	3.8
1999-05-16	2.94
1999-05-17	2.04
1999-05-18	1.92
1999-05-19	8.21
1999-05-20	6.6
1999-05-21	3.95
1999-05-22	2.52
1999-05-23	2.24
1999-05-24	1.86
1999-05-25	1.62
1999-05-26	1.68
1999-05-27	9.23
1999-05-28	46.8
1999-05-29	20
1999-05-30	10.1
1999-05-31	16.8
1999-06-01	31.1
1999-06-02	14.8
1999-06-03	8.82
1999-06-04	6.2
1999-06-05	6.4
1999-06-06	28.8
1999-06-07	27
1999-06-08	15.8
1999-06-09	12.5
1999-06-10	8.62
1999-06-11	5.8
1999-06-12	5.2
1999-06-13	50
1999-06-14	23.8
1999-06-15	11
1999-06-16	10.1
1999-06-17	12.9
1999-06-18	26.1
1999-06-19	91.3
1999-06-20	64.5
1999-06-21	40.3
1999-06-22	18.5
1999-06-23	13.3
1999-06-24	8.62
1999-06-25	6
1999-06-26	4.4
1999-06-27	4.7
1999-06-28	2.66
1999-06-29	2.94
1999-06-30	3.08
1999-07-01	1.92
1999-07-02	1.86
1999-07-03	1.74
1999-07-04	1.98
1999-07-05	2.24
1999-07-06	2.04
1999-07-07	1.86
1999-07-08	1.68
1999-07-09	1.74
1999-07-10	1.56
1999-07-11	1.56
1999-07-12	1.5
1999-07-13	1.5
1999-07-14	1.5
1999-07-15	1.5
1999-07-16	1.5
1999-07-17	1.42
1999-07-18	1.34
1999-07-19	1.34
1999-07-20	2.94
1999-07-21	2.04
1999-07-22	1.56
1999-07-23	1.34
1999-07-24	1.26
1999-07-25	1.18
1999-07-26	1.26
1999-07-27	1.1
1999-07-28	2.66
1999-07-29	9.23
1999-07-30	13.6
1999-07-31	7.6
1999-08-01	1.5
1999-08-02	0.78
1999-08-03	0.78
1999-08-04	1.1
1999-08-05	0.6
1999-08-06	2.52
1999-08-07	5
1999-08-08	3.08
1999-08-09	2.52
1999-08-10	1.8
1999-08-11	5.1
1999-08-12	7.2
1999-08-13	4.85
1999-08-14	2.24
1999-08-15	1.74
1999-08-16	1.42
1999-08-17	1.18
1999-08-18	0.94
1999-08-19	0.67
1999-08-20	0.6
1999-08-21	0.63
1999-08-22	0.6
1999-08-23	0.63
1999-08-24	0.78
1999-08-25	0.67
1999-08-26	0.78
1999-08-27	0.86
1999-08-28	1.68
1999-08-29	1.26
1999-08-30	2.38
1999-08-31	0.94
1999-09-01	0.94
1999-09-02	0.7
1999-09-03	4.85
1999-09-04	7.4
1999-09-05	3.22
1999-09-06	1.74
1999-09-07	1.1
1999-09-08	1.02
1999-09-09	0.78
1999-09-10	0.67
1999-09-11	0.57
1999-09-12	0.57
1999-09-13	1.34
1999-09-14	3.65
1999-09-15	6.4
1999-09-16	10.8
1999-09-17	11
1999-09-18	6.4
1999-09-19	3.65
1999-09-20	3.5
1999-09-21	16.8
1999-09-22	22
1999-09-23	15.1
1999-09-24	8.21
1999-09-25	5.3
1999-09-26	8.01
1999-09-27	41.9
1999-09-28	15.1
1999-09-29	10.3
1999-09-30	7
1999-10-01	5.7
1999-10-02	5.1
1999-10-03	71.1
1999-10-04	57.4
1999-10-05	64.2
1999-10-06	64.9
1999-10-07	22
1999-10-08	13.1
1999-10-09	9.03
1999-10-10	6.2
1999-10-11	5.1
1999-10-12	7.8
1999-10-13	15.8
1999-10-14	8.21
1999-10-15	5.9
1999-10-16	41.4
1999-10-17	102
1999-10-18	105
1999-10-19	75
1999-10-20	38.4
1999-10-21	21
1999-10-22	13.3
1999-10-23	11
1999-10-24	8.21
1999-10-25	6
1999-10-26	5.1
1999-10-27	5
1999-10-28	5.3
1999-10-29	4.85
1999-10-30	4.4
1999-10-31	4.1
1999-11-01	6.2
1999-11-02	4.7
1999-11-03	5.4
1999-11-04	6.8
1999-11-05	5.3
1999-11-06	4.25
1999-11-07	3.65
1999-11-08	4.55
1999-11-09	6.4
1999-11-10	5.7
1999-11-11	5.1
1999-11-12	5.2
1999-11-13	5.3
1999-11-14	4.4
1999-11-15	4.1
1999-11-16	3.22
1999-11-17	3.65
1999-11-18	6.8
1999-11-19	5.7
1999-11-20	17.9
1999-11-21	54
1999-11-22	20
1999-11-23	12.3
1999-11-24	8
1999-11-25	7.4
1999-11-26	26.3
1999-11-27	21.4
1999-11-28	88.8
1999-11-29	70.8
1999-11-30	75
1999-12-01	91.6
1999-12-02	36
1999-12-03	19.7
1999-12-04	12.9
1999-12-05	16.3
1999-12-06	67
1999-12-07	27.5
1999-12-08	17
1999-12-09	21.7
1999-12-10	19.7
1999-12-11	14.4
1999-12-12	12.5
1999-12-13	24.4
1999-12-14	34
1999-12-15	31.8
1999-12-16	27.5
1999-12-17	146
1999-12-18	139
1999-12-19	170
1999-12-20	84.2
1999-12-21	30.4
1999-12-22	19.1
1999-12-23	15.8
1999-12-24	14.2
1999-12-25	12.7
1999-12-26	12
1999-12-27	10.8
1999-12-28	10.8
1999-12-29	15.8
1999-12-30	14.4
1999-12-31	13.3
2000-01-01	28.6
2000-01-02	27
2000-01-03	25.8
2000-01-04	24.2
2000-01-05	23.4
2000-01-06	23
2000-01-07	37.6
2000-01-08	41.6
2000-01-09	33.5
2000-01-10	29.5
2000-01-11	27.8
2000-01-12	26.2
2000-01-13	28.2
2000-01-14	39.4
2000-01-15	65.1
2000-01-16	53
2000-01-17	77.2
2000-01-18	77.2
2000-01-19	57.2
2000-01-20	43
2000-01-21	36.7
2000-01-22	32.6
2000-01-23	29.5
2000-01-24	29.5
2000-01-25	83.8
2000-01-26	88.6
2000-01-27	53.6
2000-01-28	40.3
2000-01-29	34
2000-01-30	37.1
2000-01-31	32.2
2000-02-01	70.6
2000-02-02	93.4
2000-02-03	77.8
2000-02-04	80.8
2000-02-05	73.6
2000-02-06	52.4
2000-02-07	45.2
2000-02-08	38
2000-02-09	33.1
2000-02-10	30.8
2000-02-11	27.8
2000-02-12	27
2000-02-13	25
2000-02-14	27
2000-02-15	46.1
2000-02-16	37.6
2000-02-17	58.4
2000-02-18	62.9
2000-02-19	42.1
2000-02-20	65.1
2000-02-21	171
2000-02-22	167
2000-02-23	189
2000-02-24	178
2000-02-25	196
2000-02-26	127
2000-02-27	69.7
2000-02-28	146
2000-02-29	126
2000-03-01	113
2000-03-02	136
2000-03-03	85
2000-03-04	67.3
2000-03-05	46.1
2000-03-06	31.3
2000-03-07	33.1
2000-03-08	48.2
2000-03-09	74.2
2000-03-10	82.6
2000-03-11	58.4
2000-03-12	60.7
2000-03-13	76.6
2000-03-14	62.3
2000-03-15	43
2000-03-16	39.4
2000-03-17	33.1
2000-03-18	29
2000-03-19	25.8
2000-03-20	27.4
2000-03-21	38.5
2000-03-22	30.4
2000-03-23	15.5
2000-03-24	17.8
2000-03-25	17.1
2000-03-26	13.9
2000-03-27	12.5
2000-03-28	6.56
2000-03-29	2.5
2000-03-30	2.5
2000-03-31	2.22
2000-04-01	2.43
2000-04-02	3.13
2000-04-03	2.01
2000-04-04	3.63
2000-04-05	4.63
2000-04-06	13.7
2000-04-07	12.5
2000-04-08	11.4
2000-04-09	11.4
2000-04-10	8.51
2000-04-11	6.56
2000-04-12	5.59
2000-04-13	5.59
2000-04-14	4.75
2000-04-15	8.32
2000-04-16	5.78
2000-04-17	4.88
2000-04-18	7.34
2000-04-19	7.15
2000-04-20	8.12
2000-04-21	7.34
2000-04-22	2.36
2000-04-23	8.51
2000-04-24	172
2000-04-25	94.8
2000-04-26	32.2
2000-04-27	81.4
2000-04-28	53.6
2000-04-29	48.2
2000-04-30	34.9
2000-05-01	50
2000-05-02	42.1
2000-05-03	30.8
2000-05-04	14.8
2000-05-05	8.12
2000-05-06	4.88
2000-05-07	3.25
2000-05-08	2.22
2000-05-09	1.73
2000-05-10	1.38
2000-05-11	1.1
2000-05-12	0.68
2000-05-13	0.51
2000-05-14	0.38
2000-05-15	0.4
2000-05-16	0.29
2000-05-17	0.32
2000-05-18	0.75
2000-05-19	2.36
2000-05-20	0.93
2000-05-21	0.65
2000-05-22	0.65
2000-05-23	0.44
2000-05-24	0.35
2000-05-25	0.33
2000-05-26	0.44
2000-05-27	1.1
2000-05-28	1.66
2000-05-29	5.98
2000-05-30	1.8
2000-05-31	0.65
2000-06-01	0.35
2000-06-02	0.32
2000-06-03	0.29
2000-06-04	0.26
2000-06-05	0.27
2000-06-06	1.31
2000-06-07	13.9
2000-06-08	5.78
2000-06-09	3.25
2000-06-10	12
2000-06-11	4.25
2000-06-12	29.1
2000-06-13	112
2000-06-14	40.1
2000-06-15	12.5
2000-06-16	7.93
2000-06-17	61.1
2000-06-18	74.5
2000-06-19	36.2
2000-06-20	20.4
2000-06-21	10.6
2000-06-22	5
2000-06-23	3.88
2000-06-24	2.88
2000-06-25	2.22
2000-06-26	1.87
2000-06-27	1.52
2000-06-28	1.38
2000-06-29	0.58
2000-06-30	0.61
2000-07-01	0.89
2000-07-02	0.44
2000-07-03	0.51
2000-07-04	0.4
2000-07-05	2.36
2000-07-06	4.75
2000-07-07	4.38
2000-07-08	2.01
2000-07-09	117
2000-07-10	106
2000-07-11	39.7
2000-07-12	12.8
2000-07-13	5.39
2000-07-14	3.13
2000-07-15	2.01
2000-07-16	1.59
2000-07-17	1.66
2000-07-18	1.38
2000-07-19	1.24
2000-07-20	1.17
2000-07-21	1.07
2000-07-22	1.59
2000-07-23	2.01
2000-07-24	1.52
2000-07-25	1.52
2000-07-26	2.01
2000-07-27	4.25
2000-07-28	4
2000-07-29	5
2000-07-30	4.38
2000-07-31	5.59
2000-08-01	6.95
2000-08-02	15.5
2000-08-03	6.37
2000-08-04	4.88
2000-08-05	4.25
2000-08-06	4
2000-08-07	3.75
2000-08-08	3.63
2000-08-09	3.5
2000-08-10	3.38
2000-08-11	3.63
2000-08-12	5.39
2000-08-13	4.13
2000-08-14	3.75
2000-08-15	3.75
2000-08-16	10.9
2000-08-17	5.2
2000-08-18	4
2000-08-19	4.25
2000-08-20	3.75
2000-08-21	3.5
2000-08-22	7.22
2000-08-23	144
2000-08-24	40.2
2000-08-25	19.7
2000-08-26	16.1
2000-08-27	18.7
2000-08-28	13.4
2000-08-29	91.1
2000-08-30	70.3
2000-08-31	36.7
2000-09-01	16.1
2000-09-02	14.8
2000-09-03	10
2000-09-04	7.93
2000-09-05	6.37
2000-09-06	5.78
2000-09-07	5.2
2000-09-08	5.59
2000-09-09	23.7
2000-09-10	108
2000-09-11	51.6
2000-09-12	58.1
2000-09-13	26
2000-09-14	15.5
2000-09-15	10.9
2000-09-16	8.32
2000-09-17	6.37
2000-09-18	5.2
2000-09-19	5.39
2000-09-20	4.75
2000-09-21	4
2000-09-22	4.13
2000-09-23	3.5
2000-09-24	3.25
2000-09-25	3.13
2000-09-26	2.88
2000-09-27	2.75
2000-09-28	2.75
2000-09-29	2.75
2000-09-30	2.88
2000-10-01	2.88
2000-10-02	2.88
2000-10-03	2.88
2000-10-04	2.75
2000-10-05	3.13
2000-10-06	2.88
2000-10-07	2.88
2000-10-08	2.75
2000-10-09	2.63
2000-10-10	2.63
2000-10-11	2.75
2000-10-12	2.5
2000-10-13	5.2
2000-10-14	19.7
2000-10-15	17.1
2000-10-16	16.5
2000-10-17	97.5
2000-10-18	147
2000-10-19	79.7
2000-10-20	37.4
2000-10-21	17.8
2000-10-22	11.4
2000-10-23	8.51
2000-10-24	6.95
2000-10-25	6.17
2000-10-26	38.9
2000-10-27	20.4
2000-10-28	30.8
2000-10-29	172
2000-10-30	103
2000-10-31	401
2000-11-01	1210
2000-11-03	51.8
2000-11-04	69.6
2000-11-05	131
2000-11-06	68.1
2000-11-07	53.6
2000-11-08	211
2000-11-09	363
2000-11-10	83.6
2000-11-11	51.2
2000-11-12	56
2000-11-13	81.4
2000-11-14	74.8
2000-11-15	34
2000-11-16	58.3
2000-11-17	141
2000-11-18	95.1
2000-11-19	47
2000-11-20	38
2000-11-21	46.1
2000-11-22	53.6
2000-11-23	45.2
2000-11-24	26.6
2000-11-25	16.5
2000-11-26	11.7
2000-11-27	30.4
2000-11-28	34
2000-11-29	21.8
2000-11-30	14.8
2000-12-01	11.4
2000-12-02	10.9
2000-12-03	10
2000-12-04	11.7
2000-12-05	15.5
2000-12-06	19.7
2000-12-07	25.8
2000-12-08	29.5
2000-12-09	23.8
2000-12-10	16.8
2000-12-11	27.8
2000-12-12	52.4
2000-12-13	241
2000-12-14	168
2000-12-15	52.4
2000-12-16	25
2000-12-17	17.8
2000-12-18	35.3
2000-12-19	139
2000-12-20	105
2000-12-21	112
2000-12-22	63.4
2000-12-23	31.3
2000-12-24	18.4
2000-12-25	12.8
2000-12-26	9.74
2000-12-27	8.12
2000-12-28	7.15
2000-12-29	16.8
2000-12-30	48.2
2001-01-01	40
2001-01-02	15.5
2001-01-03	9.04
2001-01-04	27.8
2001-01-05	176
2001-01-06	122
2001-01-07	26.7
2001-01-08	14.2
2001-01-09	9.04
2001-01-10	14.6
2001-01-11	11.5
2001-01-12	11
2001-01-13	21.3
2001-01-14	18.5
2001-01-15	11
2001-01-16	8.2
2001-01-17	6.44
2001-01-18	4.46
2001-01-19	3.23
2001-01-20	3.04
2001-01-21	3.04
2001-01-22	2.28
2001-01-23	2.85
2001-01-24	2.85
2001-01-25	12.4
2001-01-26	55.6
2001-01-27	42
2001-01-28	150
2001-01-29	113
2001-01-30	44
2001-01-31	54.2
2001-02-01	21.9
2001-02-02	38
2001-02-03	65.6
2001-02-04	27.3
2001-02-05	15.1
2001-02-06	9.04
2001-02-07	9.6
2001-02-08	57
2001-02-09	35
2001-02-10	127
2001-02-11	96.8
2001-02-12	39
2001-02-13	70.4
2001-02-14	131
2001-02-15	33
2001-02-16	16.2
2001-02-17	9.88
2001-02-18	7.32
2001-02-19	5.34
2001-02-20	4.24
2001-02-21	3.23
2001-02-22	2.47
2001-02-23	3.04
2001-02-24	2.85
2001-02-25	5.34
2001-02-26	10.2
2001-02-27	9.04
2001-02-28	6.66
2001-03-01	6.22
2001-03-02	5.56
2001-03-03	4.9
2001-03-04	4.24
2001-03-05	3.23
2001-03-06	3.23
2001-03-07	5.56
2001-03-08	30
2001-03-09	18.1
2001-03-10	10.2
2001-03-11	8.2
2001-03-12	7.76
2001-03-13	6
2001-03-14	4.9
2001-03-15	4.46
2001-03-16	4.02
2001-03-17	3.23
2001-03-18	4.24
2001-03-19	4.46
2001-03-20	2.66
2001-03-21	5.34
2001-03-22	3.8
2001-03-23	3.04
2001-03-24	2.47
2001-03-25	5.12
2001-03-26	27.8
2001-03-27	57
2001-03-28	48
2001-03-29	28.9
2001-03-30	17
2001-03-31	10.7
2001-04-01	7.32
2001-04-02	6.44
2001-04-03	8.2
2001-04-04	46
2001-04-05	50
2001-04-06	22.9
2001-04-07	17
2001-04-08	21.3
2001-04-09	48
2001-04-10	20.8
2001-04-11	17
2001-04-12	22.4
2001-04-13	15.5
2001-04-14	9.88
2001-04-15	7.54
2001-04-16	6.22
2001-04-17	5.12
2001-04-18	3.8
2001-04-19	3.42
2001-04-20	5.12
2001-04-21	4.46
2001-04-22	11.9
2001-04-23	12.4
2001-04-24	7.98
2001-04-25	9.32
2001-04-26	14.6
2001-04-27	12.4
2001-04-28	7.98
2001-04-29	6
2001-04-30	4.24
2001-05-01	8.48
2001-05-02	17
2001-05-03	11.5
2001-05-04	8.76
2001-05-05	7.32
2001-05-06	6.44
2001-05-07	6
2001-05-08	6.44
2001-05-09	7.1
2001-05-10	18.8
2001-05-11	49
2001-05-12	70.4
2001-05-13	211
2001-05-14	130
2001-05-15	46
2001-05-16	23.4
2001-05-17	15.5
2001-05-18	11
2001-05-19	8.76
2001-05-20	14.2
2001-05-21	17.4
2001-05-22	21.9
2001-05-23	18.8
2001-05-24	12.8
2001-05-25	8.76
2001-05-26	6.88
2001-05-27	5.56
2001-05-28	6.88
2001-05-29	73.6
2001-05-30	38
2001-05-31	28.4
2001-06-01	16.6
2001-06-02	11
2001-06-03	9.88
2001-06-04	73.6
2001-06-05	107
2001-06-06	101
2001-06-07	159
2001-06-08	154
2001-06-09	61.2
2001-06-10	58.4
2001-06-11	73.6
2001-06-12	29.5
2001-06-13	24.5
2001-06-14	13.3
2001-06-15	25.1
2001-06-16	47
2001-06-17	15.1
2001-06-18	8.48
2001-06-19	6.22
2001-06-20	4.9
2001-06-21	3.8
2001-06-22	3.23
2001-06-23	3.42
2001-06-24	3.04
2001-06-25	2.09
2001-06-26	1.59
2001-06-27	1.7
2001-06-28	1.49
2001-06-29	1.08
2001-06-30	0.98
2001-07-01	0.98
2001-07-02	1.08
2001-07-03	0.88
2001-07-04	1.49
2001-07-05	12.4
2001-07-06	6.22
2001-07-07	2.66
2001-07-08	1.8
2001-07-09	1.8
2001-07-10	1.49
2001-07-11	1.08
2001-07-12	0.98
2001-07-13	1.08
2001-07-14	1.29
2001-07-15	0.84
2001-07-16	1.19
2001-07-17	3.23
2001-07-18	1.7
2001-07-19	1.08
2001-07-20	0.88
2001-07-21	0.84
2001-07-22	0.84
2001-07-23	0.88
2001-07-24	0.84
2001-07-25	0.79
2001-07-26	0.79
2001-07-27	0.84
2001-07-28	0.84
2001-07-29	0.88
2001-07-30	2.09
2001-07-31	2.47
2001-08-01	0.33
2001-08-02	0.84
2001-08-03	0.84
2001-08-04	0.88
2001-08-05	0.84
2001-08-06	0.84
2001-08-07	0.84
2001-08-08	0.79
2001-08-09	0.79
2001-08-10	0.79
2001-08-11	0.79
2001-08-12	0.79
2001-08-13	0.79
2001-08-14	0.79
2001-08-15	0.88
2001-08-16	1.19
2001-08-17	1.08
2001-08-18	4.24
2001-08-19	2.28
2001-08-20	0.98
2001-08-21	0.84
2001-08-22	0.75
2001-08-23	0.75
2001-08-24	0.75
2001-08-25	0.75
2001-08-26	0.75
2001-08-27	0.75
2001-08-28	0.79
2001-08-29	0.75
2001-08-30	2.66
2001-08-31	13.7
2001-09-01	10.4
2001-09-02	75.2
2001-09-03	286
2001-09-04	79.8
2001-09-05	115
2001-09-06	225
2001-09-07	51
2001-09-08	16.2
2001-09-09	8.76
2001-09-10	6.22
2001-09-11	4.24
2001-09-12	3.04
2001-09-13	2.66
2001-09-14	1.8
2001-09-15	1.49
2001-09-16	321
2001-09-17	1130
2001-09-18	423
2001-09-19	151
2001-09-20	44
2001-09-21	35
2001-09-22	25.1
2001-09-23	191
2001-09-24	211
2001-09-25	164
2001-09-26	370
2001-09-27	284
2001-09-28	157
2001-09-29	122
2001-09-30	50
2001-10-01	30
2001-10-02	20.8
2001-10-05	11.9
2001-10-15	4.46
2001-10-16	105
2001-10-17	82.8
2001-10-18	24
2001-10-19	15.1
2001-10-20	9.88
2001-10-21	8.76
2001-10-22	8.48
2001-10-23	8.76
2001-10-24	7.1
2001-10-25	6.22
2001-10-26	5.78
2001-10-27	6.44
2001-10-28	7.54
2001-10-29	8.48
2001-10-30	9.32
2001-10-31	10.7
2001-11-01	9.6
2001-11-02	8.48
2001-11-03	7.98
2001-11-04	7.76
2001-11-05	5.78
2001-11-06	5.12
2001-11-07	7.54
2001-11-08	7.1
2001-11-09	35
2001-11-10	46
2001-11-11	31
2001-11-12	20.3
2001-11-13	9.6
2001-11-14	7.98
2001-11-15	7.32
2001-11-16	12.8
2001-11-17	10.2
2001-11-18	8.48
2001-11-19	6
2001-11-20	5.78
2001-11-21	4.9
2001-11-22	3.8
2001-11-23	3.61
2001-11-24	2.85
2001-11-25	2.09
2001-11-26	2.66
2001-11-27	3.8
2001-11-28	2.09
2001-11-29	1.8
2001-11-30	1.7
2001-12-01	6.66
2001-12-02	4.24
2001-12-03	2.47
2001-12-04	2.47
2001-12-05	4.24
2001-12-06	7.98
2001-12-07	46
2001-12-08	47
2001-12-09	70.4
2001-12-10	18.8
2001-12-11	34
2001-12-12	20.3
2001-12-13	24.5
2001-12-14	59.8
2001-12-15	24
2001-12-16	14.2
2001-12-17	9.6
2001-12-18	36.3
2001-12-19	243
2001-12-20	216
2001-12-21	165
2001-12-22	102
2001-12-23	29.5
2001-12-24	16.6
2001-12-25	11
2001-12-26	8.48
2001-12-27	6.88
2001-12-28	5.78
2001-12-29	5.12
2001-12-30	4.46
2001-12-31	3.61
2002-01-01	3.11
2002-01-02	2.76
2002-01-03	2.22
2002-01-04	2.22
2002-01-05	2.58
2002-01-06	2.58
2002-01-07	1.91
2002-01-08	1.65
2002-01-09	1.91
2002-01-10	1.91
2002-01-11	1.78
2002-01-12	1.25
2002-01-13	1.12
2002-01-14	1.12
2002-01-15	1.12
2002-01-16	1.12
2002-01-17	2.76
2002-01-18	2.4
2002-01-19	7.11
2002-01-20	10.8
2002-01-21	8.4
2002-01-22	5.86
2002-01-23	4.06
2002-01-24	3.29
2002-01-25	7.89
2002-01-26	7.11
2002-01-27	9.85
2002-01-28	66.8
2002-01-29	55.1
2002-01-30	27.8
2002-01-31	17.2
2002-02-01	23.1
2002-02-02	68.7
2002-02-03	32.5
2002-02-04	18.3
2002-02-05	12.6
2002-02-06	14.3
2002-02-07	11
2002-02-08	8.66
2002-02-09	6.6
2002-02-10	14.3
2002-02-11	13.6
2002-02-12	9.55
2002-02-13	7.11
2002-02-14	5.63
2002-02-15	6.6
2002-02-16	15.7
2002-02-17	12.3
2002-02-18	8.66
2002-02-19	6.6
2002-02-20	5.18
2002-02-21	3.65
2002-02-22	3.47
2002-02-23	2.58
2002-02-24	3.11
2002-02-25	4.96
2002-02-26	3.29
2002-02-27	2.58
2002-02-28	2.04
2002-03-01	1.65
2002-03-02	1.39
2002-03-03	3.29
2002-03-04	6.08
2002-03-05	4.06
2002-03-06	9.26
2002-03-07	4.28
2002-03-08	4.28
2002-03-09	3.11
2002-03-10	1.91
2002-03-11	1.52
2002-03-12	1.39
2002-03-13	1.52
2002-03-14	1.25
2002-03-15	1.91
2002-03-16	9.55
2002-03-17	11.6
2002-03-18	13
2002-03-19	9.26
2002-03-20	6.6
2002-03-21	4.73
2002-03-22	3.83
2002-03-23	6.6
2002-03-24	5.18
2002-03-25	8.66
2002-03-26	6.6
2002-03-27	4.73
2002-03-28	4.51
2002-03-29	3.47
2002-03-30	32
2002-03-31	33.5
2002-04-01	13.6
2002-04-02	9.85
2002-04-03	6.85
2002-04-04	5.41
2002-04-05	4.06
2002-04-06	2.76
2002-04-07	2.22
2002-04-08	1.65
2002-04-09	4.06
2002-04-10	2.4
2002-04-11	5.63
2002-04-12	17.9
2002-04-13	16.1
2002-04-14	9.26
2002-04-15	6.34
2002-04-16	4.51
2002-04-17	2.4
2002-04-18	7.37
2002-04-19	10.2
2002-04-20	7.63
2002-04-21	4.51
2002-04-22	3.47
2002-04-23	3.11
2002-04-24	2.22
2002-04-25	10.2
2002-04-26	6.85
2002-04-27	7.37
2002-04-28	5.41
2002-04-29	4.51
2002-04-30	3.47
2002-05-01	2.58
2002-05-02	2.04
2002-05-03	1.65
2002-05-04	1.25
2002-05-05	1.12
2002-05-06	1.12
2002-05-07	0.99
2002-05-08	0.86
2002-05-10	0.99
2002-05-11	1.12
2002-05-12	1.91
2002-05-13	1.91
2002-05-14	1.25
2002-05-15	0.99
2002-05-16	1.52
2002-05-17	4.28
2002-05-18	5.18
2002-05-19	1.91
2002-05-20	1.39
2002-05-21	2.76
2002-05-22	2.76
2002-05-23	21.8
2002-05-24	17.2
2002-05-27	2.76
2002-05-28	2.76
2002-05-29	1.78
2002-05-30	1.12
2002-05-31	1.12
2002-06-01	4.51
2002-06-02	2.04
2002-06-03	2.94
2002-06-04	28.3
2002-06-05	13.3
2002-06-06	8.66
2002-06-07	13
2002-06-08	10.8
2002-06-09	9.55
2002-06-10	6.85
2002-06-11	54.5
2002-06-12	56.8
2002-06-13	24.8
2002-06-14	16.8
2002-06-15	12.6
2002-06-16	21.4
2002-06-17	13
2002-06-18	13.3
2002-06-19	8.14
2002-06-20	6.08
2002-06-21	5.63
2002-06-22	4.06
2002-06-23	3.11
2002-06-24	2.22
2002-06-25	1.65
2002-06-26	1.78
2002-06-27	1.91
2002-06-28	1.91
2002-06-29	1.25
2002-06-30	0.86
2002-07-01	0.86
2002-07-02	0.86
2002-07-03	1.52
2002-07-04	91.2
2002-07-05	26.9
2002-07-06	11.6
2002-07-07	8.14
2002-07-08	7.11
[truncated: 5,791 more rows]

## Sheet: Table C
Year	Month	Day	Hour	Hourly_Q[cms]
1997	1	1	1	1.02
1997	1	1	2	1.02
1997	1	1	3	1.02
1997	1	1	4	1.02
1997	1	1	5	1.02
1997	1	1	6	1.02
1997	1	1	7	1.02
1997	1	1	8	1.02
1997	1	1	9	1.02
1997	1	1	10	1.02
1997	1	1	11	1.02
1997	1	1	12	1.02
1997	1	1	13	1.02
1997	1	1	14	1.02
1997	1	1	15	1.02
1997	1	1	16	1.02
1997	1	1	17	1.02
1997	1	1	18	1.02
1997	1	1	19	1.02
1997	1	1	20	1.02
1997	1	1	21	1.02
1997	1	1	22	1.02
1997	1	1	23	1.02
1997	1	1	24	1.02
1997	1	2	1	1.02
1997	1	2	2	1.02
1997	1	2	3	1.02
1997	1	2	4	1.02
1997	1	2	5	1.02
1997	1	2	6	1.02
1997	1	2	7	1.02
1997	1	2	8	1.02
1997	1	2	9	1.02
1997	1	2	10	1.02
1997	1	2	11	1.02
1997	1	2	12	1.02
1997	1	2	13	1.02
1997	1	2	14	1.02
1997	1	2	15	1.02
1997	1	2	16	1.02
1997	1	2	17	1.02
1997	1	2	18	1.02
1997	1	2	19	1.02
1997	1	2	20	1.02
1997	1	2	21	1.02
1997	1	2	22	1.02
1997	1	2	23	1.02
1997	1	2	24	1.02
1997	1	3	1	0.9
1997	1	3	2	0.9
1997	1	3	3	0.9
1997	1	3	4	0.9
1997	1	3	5	0.9
1997	1	3	6	0.9
1997	1	3	7	0.9
1997	1	3	8	0.9
1997	1	3	9	0.9
1997	1	3	10	0.9
1997	1	3	11	0.9
1997	1	3	12	0.9
1997	1	3	13	0.9
1997	1	3	14	0.9
1997	1	3	15	0.9
1997	1	3	16	0.9
1997	1	3	17	0.9
1997	1	3	18	0.9
1997	1	3	19	0.9
1997	1	3	20	0.9
1997	1	3	21	0.9
1997	1	3	22	0.9
1997	1	3	23	0.9
1997	1	3	24	0.9
1997	1	4	1	3.82
1997	1	4	2	3.82
1997	1	4	3	3.82
1997	1	4	4	3.82
1997	1	4	5	3.82
1997	1	4	6	3.82
1997	1	4	7	3.82
1997	1	4	8	3.82
1997	1	4	9	3.82
1997	1	4	10	3.82
1997	1	4	11	3.82
1997	1	4	12	3.82
1997	1	4	13	3.82
1997	1	4	14	3.82
1997	1	4	15	3.82
1997	1	4	16	3.82
1997	1	4	17	3.82
1997	1	4	18	3.82
1997	1	4	19	3.82
1997	1	4	20	3.82
1997	1	4	21	3.82
1997	1	4	22	3.82
1997	1	4	23	3.82
1997	1	4	24	3.82
1997	1	5	1	7
1997	1	5	2	7
1997	1	5	3	7
1997	1	5	4	7
1997	1	5	5	7
1997	1	5	6	7
1997	1	5	7	7
1997	1	5	8	7
1997	1	5	9	7
1997	1	5	10	7
1997	1	5	11	7
1997	1	5	12	7
1997	1	5	13	7
1997	1	5	14	7
1997	1	5	15	7
1997	1	5	16	7
1997	1	5	17	7
1997	1	5	18	7
1997	1	5	19	7
1997	1	5	20	7
1997	1	5	21	7
1997	1	5	22	7
1997	1	5	23	7
1997	1	5	24	7
1997	1	6	1	5.8
1997	1	6	2	5.8
1997	1	6	3	5.8
1997	1	6	4	5.8
1997	1	6	5	5.8
1997	1	6	6	5.8
1997	1	6	7	5.8
1997	1	6	8	5.8
1997	1	6	9	5.8
1997	1	6	10	5.8
1997	1	6	11	5.8
1997	1	6	12	5.8
1997	1	6	13	5.8
1997	1	6	14	5.8
1997	1	6	15	5.8
1997	1	6	16	5.8
1997	1	6	17	5.8
1997	1	6	18	5.8
1997	1	6	19	5.8
1997	1	6	20	5.8
1997	1	6	21	5.8
1997	1	6	22	5.8
1997	1	6	23	5.8
1997	1	6	24	5.8
1997	1	7	1	9.4
1997	1	7	2	9.4
1997	1	7	3	9.4
1997	1	7	4	9.4
1997	1	7	5	9.4
1997	1	7	6	9.4
1997	1	7	7	9.4
1997	1	7	8	9.4
1997	1	7	9	9.4
1997	1	7	10	9.4
1997	1	7	11	9.4
1997	1	7	12	9.4
1997	1	7	13	9.4
1997	1	7	14	9.4
1997	1	7	15	9.4
1997	1	7	16	9.4
1997	1	7	17	9.4
1997	1	7	18	9.4
1997	1	7	19	9.4
1997	1	7	20	9.4
1997	1	7	21	9.4
1997	1	7	22	9.4
1997	1	7	23	9.4
1997	1	7	24	9.4
1997	1	8	1	22.2
1997	1	8	2	22.2
1997	1	8	3	22.2
1997	1	8	4	22.2
1997	1	8	5	22.2
1997	1	8	6	22.2
1997	1	8	7	22.2
1997	1	8	8	22.2
1997	1	8	9	22.2
1997	1	8	10	22.2
1997	1	8	11	22.2
1997	1	8	12	22.2
1997	1	8	13	22.2
1997	1	8	14	22.2
1997	1	8	15	22.2
1997	1	8	16	22.2
1997	1	8	17	22.2
1997	1	8	18	22.2
1997	1	8	19	22.2
1997	1	8	20	22.2
1997	1	8	21	22.2
1997	1	8	22	22.2
1997	1	8	23	22.2
1997	1	8	24	22.2
1997	1	9	1	20.9
1997	1	9	2	20.9
1997	1	9	3	20.9
1997	1	9	4	20.9
1997	1	9	5	20.9
1997	1	9	6	20.9
1997	1	9	7	20.9
1997	1	9	8	20.9
1997	1	9	9	20.9
1997	1	9	10	20.9
1997	1	9	11	20.9
1997	1	9	12	20.9
1997	1	9	13	20.9
1997	1	9	14	20.9
1997	1	9	15	20.9
1997	1	9	16	20.9
1997	1	9	17	20.9
1997	1	9	18	20.9
1997	1	9	19	20.9
1997	1	9	20	20.9
1997	1	9	21	20.9
1997	1	9	22	20.9
1997	1	9	23	20.9
1997	1	9	24	20.9
1997	1	10	1	21.2
1997	1	10	2	21.2
1997	1	10	3	21.2
1997	1	10	4	21.2
1997	1	10	5	21.2
1997	1	10	6	21.2
1997	1	10	7	21.2
1997	1	10	8	21.2
1997	1	10	9	21.2
1997	1	10	10	21.2
1997	1	10	11	21.2
1997	1	10	12	21.2
1997	1	10	13	21.2
1997	1	10	14	21.2
1997	1	10	15	21.2
1997	1	10	16	21.2
1997	1	10	17	21.2
1997	1	10	18	21.2
1997	1	10	19	21.2
1997	1	10	20	21.2
1997	1	10	21	21.2
1997	1	10	22	21.2
1997	1	10	23	21.2
1997	1	10	24	21.2
1997	1	11	1	16.4
1997	1	11	2	16.4
1997	1	11	3	16.4
1997	1	11	4	16.4
1997	1	11	5	16.4
1997	1	11	6	16.4
1997	1	11	7	16.4
1997	1	11	8	16.4
1997	1	11	9	16.4
1997	1	11	10	16.4
1997	1	11	11	16.4
1997	1	11	12	16.4
1997	1	11	13	16.4
1997	1	11	14	16.4
1997	1	11	15	16.4
1997	1	11	16	16.4
1997	1	11	17	16.4
1997	1	11	18	16.4
1997	1	11	19	16.4
1997	1	11	20	16.4
1997	1	11	21	16.4
1997	1	11	22	16.4
1997	1	11	23	16.4
1997	1	11	24	16.4
1997	1	12	1	12.1
1997	1	12	2	12.1
1997	1	12	3	12.1
1997	1	12	4	12.1
1997	1	12	5	12.1
1997	1	12	6	12.1
1997	1	12	7	12.1
1997	1	12	8	12.1
1997	1	12	9	12.1
1997	1	12	10	12.1
1997	1	12	11	12.1
1997	1	12	12	12.1
1997	1	12	13	12.1
1997	1	12	14	12.1
1997	1	12	15	12.1
1997	1	12	16	12.1
1997	1	12	17	12.1
1997	1	12	18	12.1
1997	1	12	19	12.1
1997	1	12	20	12.1
1997	1	12	21	12.1
1997	1	12	22	12.1
1997	1	12	23	12.1
1997	1	12	24	12.1
1997	1	13	1	8.2
1997	1	13	2	8.2
1997	1	13	3	8.2
1997	1	13	4	8.2
1997	1	13	5	8.2
1997	1	13	6	8.2
1997	1	13	7	8.2
1997	1	13	8	8.2
1997	1	13	9	8.2
1997	1	13	10	8.2
1997	1	13	11	8.2
1997	1	13	12	8.2
1997	1	13	13	8.2
1997	1	13	14	8.2
1997	1	13	15	8.2
1997	1	13	16	8.2
1997	1	13	17	8.2
1997	1	13	18	8.2
1997	1	13	19	8.2
1997	1	13	20	8.2
1997	1	13	21	8.2
1997	1	13	22	8.2
1997	1	13	23	8.2
1997	1	13	24	8.2
1997	1	14	1	5.8
1997	1	14	2	5.8
1997	1	14	3	5.8
1997	1	14	4	5.8
1997	1	14	5	5.8
1997	1	14	6	5.8
1997	1	14	7	5.8
1997	1	14	8	5.8
1997	1	14	9	5.8
1997	1	14	10	5.8
1997	1	14	11	5.8
1997	1	14	12	5.8
1997	1	14	13	5.8
1997	1	14	14	5.8
1997	1	14	15	5.8
1997	1	14	16	5.8
1997	1	14	17	5.8
1997	1	14	18	5.8
1997	1	14	19	5.8
1997	1	14	20	5.8
1997	1	14	21	5.8
1997	1	14	22	5.8
1997	1	14	23	5.8
1997	1	14	24	5.8
1997	1	15	1	10.6
1997	1	15	2	10.6
1997	1	15	3	10.6
1997	1	15	4	10.6
1997	1	15	5	10.6
1997	1	15	6	10.6
1997	1	15	7	10.6
1997	1	15	8	10.6
1997	1	15	9	10.6
1997	1	15	10	10.6
1997	1	15	11	10.6
1997	1	15	12	10.6
1997	1	15	13	10.6
1997	1	15	14	10.6
1997	1	15	15	10.6
1997	1	15	16	10.6
1997	1	15	17	10.6
1997	1	15	18	10.6
1997	1	15	19	10.6
1997	1	15	20	10.6
1997	1	15	21	10.6
1997	1	15	22	10.6
1997	1	15	23	10.6
1997	1	15	24	10.6
1997	1	16	1	13.6
1997	1	16	2	13.6
1997	1	16	3	13.6
1997	1	16	4	13.6
1997	1	16	5	13.6
1997	1	16	6	13.6
1997	1	16	7	13.6
1997	1	16	8	13.6
1997	1	16	9	13.6
1997	1	16	10	13.6
1997	1	16	11	13.6
1997	1	16	12	13.6
1997	1	16	13	13.6
1997	1	16	14	13.6
1997	1	16	15	13.6
1997	1	16	16	13.6
1997	1	16	17	13.6
1997	1	16	18	13.6
1997	1	16	19	13.6
1997	1	16	20	13.6
1997	1	16	21	13.6
1997	1	16	22	13.6
1997	1	16	23	13.6
1997	1	16	24	13.6
1997	1	17	1	17.4
1997	1	17	2	17.4
1997	1	17	3	17.4
1997	1	17	4	17.4
1997	1	17	5	17.4
1997	1	17	6	17.4
1997	1	17	7	17.4
1997	1	17	8	17.4
1997	1	17	9	17.4
1997	1	17	10	17.4
1997	1	17	11	17.4
1997	1	17	12	17.4
1997	1	17	13	17.4
1997	1	17	14	17.4
1997	1	17	15	17.4
1997	1	17	16	17.4
1997	1	17	17	17.4
1997	1	17	18	17.4
1997	1	17	19	17.4
1997	1	17	20	17.4
1997	1	17	21	17.4
1997	1	17	22	17.4
1997	1	17	23	17.4
1997	1	17	24	17.4
1997	1	18	1	15.4
1997	1	18	2	15.4
1997	1	18	3	15.4
1997	1	18	4	15.4
1997	1	18	5	15.4
1997	1	18	6	15.4
1997	1	18	7	15.4
1997	1	18	8	15.4
1997	1	18	9	15.4
1997	1	18	10	15.4
1997	1	18	11	15.4
1997	1	18	12	15.4
1997	1	18	13	15.4
1997	1	18	14	15.4
1997	1	18	15	15.4
1997	1	18	16	15.4
1997	1	18	17	15.4
1997	1	18	18	15.4
1997	1	18	19	15.4
1997	1	18	20	15.4
1997	1	18	21	15.4
1997	1	18	22	15.4
1997	1	18	23	15.4
1997	1	18	24	15.4
1997	1	19	1	19.6
1997	1	19	2	19.6
1997	1	19	3	19.6
1997	1	19	4	19.6
1997	1	19	5	19.6
1997	1	19	6	19.6
1997	1	19	7	19.6
1997	1	19	8	19.6
1997	1	19	9	19.6
1997	1	19	10	19.6
1997	1	19	11	19.6
1997	1	19	12	19.6
1997	1	19	13	19.6
1997	1	19	14	19.6
1997	1	19	15	19.6
1997	1	19	16	19.6
1997	1	19	17	19.6
1997	1	19	18	19.6
1997	1	19	19	19.6
1997	1	19	20	19.6
1997	1	19	21	19.6
1997	1	19	22	19.6
1997	1	19	23	19.6
1997	1	19	24	19.6
1997	1	20	1	18.6
1997	1	20	2	18.6
1997	1	20	3	18.6
1997	1	20	4	18.6
1997	1	20	5	18.6
1997	1	20	6	18.6
1997	1	20	7	18.6
1997	1	20	8	18.6
1997	1	20	9	18.6
1997	1	20	10	18.6
1997	1	20	11	18.6
1997	1	20	12	18.6
1997	1	20	13	18.6
1997	1	20	14	18.6
1997	1	20	15	18.6
1997	1	20	16	18.6
1997	1	20	17	18.6
1997	1	20	18	18.6
1997	1	20	19	18.6
1997	1	20	20	18.6
1997	1	20	21	18.6
1997	1	20	22	18.6
1997	1	20	23	18.6
1997	1	20	24	18.6
1997	1	21	1	16.7
1997	1	21	2	16.7
1997	1	21	3	16.7
1997	1	21	4	16.7
1997	1	21	5	16.7
1997	1	21	6	16.7
1997	1	21	7	16.7
1997	1	21	8	16.7
1997	1	21	9	16.7
1997	1	21	10	16.7
1997	1	21	11	16.7
1997	1	21	12	16.7
1997	1	21	13	16.7
1997	1	21	14	16.7
1997	1	21	15	16.7
1997	1	21	16	16.7
1997	1	21	17	16.7
1997	1	21	18	16.7
1997	1	21	19	16.7
1997	1	21	20	16.7
1997	1	21	21	16.7
1997	1	21	22	16.7
1997	1	21	23	16.7
1997	1	21	24	16.7
1997	1	22	1	13.3
1997	1	22	2	13.3
1997	1	22	3	13.3
1997	1	22	4	13.3
1997	1	22	5	13.3
1997	1	22	6	13.3
1997	1	22	7	13.3
1997	1	22	8	13.3
1997	1	22	9	13.3
1997	1	22	10	13.3
1997	1	22	11	13.3
1997	1	22	12	13.3
1997	1	22	13	13.3
1997	1	22	14	13.3
1997	1	22	15	13.3
1997	1	22	16	13.3
1997	1	22	17	13.3
1997	1	22	18	13.3
1997	1	22	19	13.3
1997	1	22	20	13.3
1997	1	22	21	13.3
1997	1	22	22	13.3
1997	1	22	23	13.3
1997	1	22	24	13.3
1997	1	23	1	12.1
1997	1	23	2	12.1
1997	1	23	3	12.1
1997	1	23	4	12.1
1997	1	23	5	12.1
1997	1	23	6	12.1
1997	1	23	7	12.1
1997	1	23	8	12.1
1997	1	23	9	12.1
1997	1	23	10	12.1
1997	1	23	11	12.1
1997	1	23	12	12.1
1997	1	23	13	12.1
1997	1	23	14	12.1
1997	1	23	15	12.1
1997	1	23	16	12.1
1997	1	23	17	12.1
1997	1	23	18	12.1
1997	1	23	19	12.1
1997	1	23	20	12.1
1997	1	23	21	12.1
1997	1	23	22	12.1
1997	1	23	23	12.1
1997	1	23	24	12.1
1997	1	24	1	25.2
1997	1	24	2	25.2
1997	1	24	3	25.2
1997	1	24	4	25.2
1997	1	24	5	25.2
1997	1	24	6	25.2
1997	1	24	7	25.2
1997	1	24	8	25.2
1997	1	24	9	25.2
1997	1	24	10	25.2
1997	1	24	11	25.2
1997	1	24	12	25.2
1997	1	24	13	25.2
1997	1	24	14	25.2
1997	1	24	15	25.2
1997	1	24	16	25.2
1997	1	24	17	25.2
1997	1	24	18	25.2
1997	1	24	19	25.2
1997	1	24	20	25.2
1997	1	24	21	25.2
1997	1	24	22	25.2
1997	1	24	23	25.2
1997	1	24	24	25.2
1997	1	25	1	28.4
1997	1	25	2	28.4
1997	1	25	3	28.4
1997	1	25	4	28.4
1997	1	25	5	28.4
1997	1	25	6	28.4
1997	1	25	7	28.4
1997	1	25	8	28.4
1997	1	25	9	28.4
1997	1	25	10	28.4
1997	1	25	11	28.4
1997	1	25	12	28.4
1997	1	25	13	28.4
1997	1	25	14	28.4
1997	1	25	15	28.4
1997	1	25	16	28.4
1997	1	25	17	28.4
1997	1	25	18	28.4
1997	1	25	19	28.4
1997	1	25	20	28.4
1997	1	25	21	28.4
1997	1	25	22	28.4
1997	1	25	23	28.4
1997	1	25	24	28.4
1997	1	26	1	25.9
1997	1	26	2	25.9
1997	1	26	3	25.9
1997	1	26	4	25.9
1997	1	26	5	25.9
1997	1	26	6	25.9
1997	1	26	7	25.9
1997	1	26	8	25.9
1997	1	26	9	25.9
1997	1	26	10	25.9
1997	1	26	11	25.9
1997	1	26	12	25.9
1997	1	26	13	25.9
1997	1	26	14	25.9
1997	1	26	15	25.9
1997	1	26	16	25.9
1997	1	26	17	25.9
1997	1	26	18	25.9
1997	1	26	19	25.9
1997	1	26	20	25.9
1997	1	26	21	25.9
1997	1	26	22	25.9
1997	1	26	23	25.9
1997	1	26	24	25.9
1997	1	27	1	20.6
1997	1	27	2	20.6
1997	1	27	3	20.6
1997	1	27	4	20.6
1997	1	27	5	20.6
1997	1	27	6	20.6
1997	1	27	7	20.6
1997	1	27	8	20.6
1997	1	27	9	20.6
1997	1	27	10	20.6
1997	1	27	11	20.6
1997	1	27	12	20.6
1997	1	27	13	20.6
1997	1	27	14	20.6
1997	1	27	15	20.6
1997	1	27	16	20.6
1997	1	27	17	20.6
1997	1	27	18	20.6
1997	1	27	19	20.6
1997	1	27	20	20.6
1997	1	27	21	20.6
1997	1	27	22	20.6
1997	1	27	23	20.6
1997	1	27	24	20.6
1997	1	28	1	16.1
1997	1	28	2	16.1
1997	1	28	3	16.1
1997	1	28	4	16.1
1997	1	28	5	16.1
1997	1	28	6	16.1
1997	1	28	7	16.1
1997	1	28	8	16.1
1997	1	28	9	16.1
1997	1	28	10	16.1
1997	1	28	11	16.1
1997	1	28	12	16.1
1997	1	28	13	16.1
1997	1	28	14	16.1
1997	1	28	15	16.1
1997	1	28	16	16.1
1997	1	28	17	16.1
1997	1	28	18	16.1
1997	1	28	19	16.1
1997	1	28	20	16.1
1997	1	28	21	16.1
1997	1	28	22	16.1
1997	1	28	23	16.1
1997	1	28	24	16.1
1997	1	29	1	9.7
1997	1	29	2	9.7
1997	1	29	3	9.7
1997	1	29	4	9.7
1997	1	29	5	9.7
1997	1	29	6	9.7
1997	1	29	7	9.7
1997	1	29	8	9.7
1997	1	29	9	9.7
1997	1	29	10	9.7
1997	1	29	11	9.7
1997	1	29	12	9.7
1997	1	29	13	9.7
1997	1	29	14	9.7
1997	1	29	15	9.7
1997	1	29	16	9.7
1997	1	29	17	9.7
1997	1	29	18	9.7
1997	1	29	19	9.7
1997	1	29	20	9.7
1997	1	29	21	9.7
1997	1	29	22	9.7
1997	1	29	23	9.7
1997	1	29	24	9.7
1997	1	30	1	10.6
1997	1	30	2	10.6
1997	1	30	3	10.6
1997	1	30	4	10.6
1997	1	30	5	10.6
1997	1	30	6	10.6
1997	1	30	7	10.6
1997	1	30	8	10.6
1997	1	30	9	10.6
1997	1	30	10	10.6
1997	1	30	11	10.6
1997	1	30	12	10.6
1997	1	30	13	10.6
1997	1	30	14	10.6
1997	1	30	15	10.6
1997	1	30	16	10.6
1997	1	30	17	10.6
1997	1	30	18	10.6
1997	1	30	19	10.6
1997	1	30	20	10.6
1997	1	30	21	10.6
1997	1	30	22	10.6
1997	1	30	23	10.6
1997	1	30	24	10.6
1997	1	31	1	7.6
1997	1	31	2	7.6
1997	1	31	3	7.6
1997	1	31	4	7.6
1997	1	31	5	7.6
1997	1	31	6	7.6
1997	1	31	7	7.6
1997	1	31	8	7.6
1997	1	31	9	7.6
1997	1	31	10	7.6
1997	1	31	11	7.6
1997	1	31	12	7.6
1997	1	31	13	7.6
1997	1	31	14	7.6
1997	1	31	15	7.6
1997	1	31	16	7.6
1997	1	31	17	7.6
1997	1	31	18	7.6
1997	1	31	19	7.6
1997	1	31	20	7.6
1997	1	31	21	7.6
1997	1	31	22	7.6
1997	1	31	23	7.6
1997	1	31	24	7.6
1997	2	1	1	5.36
1997	2	1	2	5.36
1997	2	1	3	5.36
1997	2	1	4	5.36
1997	2	1	5	5.36
1997	2	1	6	5.36
1997	2	1	7	5.36
1997	2	1	8	5.36
1997	2	1	9	5.36
1997	2	1	10	5.36
1997	2	1	11	5.36
1997	2	1	12	5.36
1997	2	1	13	5.36
1997	2	1	14	5.36
1997	2	1	15	5.36
1997	2	1	16	5.36
1997	2	1	17	5.36
1997	2	1	18	5.36
1997	2	1	19	5.36
1997	2	1	20	5.36
1997	2	1	21	5.36
1997	2	1	22	5.36
1997	2	1	23	5.36
1997	2	1	24	5.36
1997	2	2	1	6.4
1997	2	2	2	6.4
1997	2	2	3	6.4
1997	2	2	4	6.4
1997	2	2	5	6.4
1997	2	2	6	6.4
1997	2	2	7	6.4
1997	2	2	8	6.4
1997	2	2	9	6.4
1997	2	2	10	6.4
1997	2	2	11	6.4
1997	2	2	12	6.4
1997	2	2	13	6.4
1997	2	2	14	6.4
1997	2	2	15	6.4
1997	2	2	16	6.4
1997	2	2	17	6.4
1997	2	2	18	6.4
1997	2	2	19	6.4
1997	2	2	20	6.4
1997	2	2	21	6.4
1997	2	2	22	6.4
1997	2	2	23	6.4
1997	2	2	24	6.4
1997	2	3	1	48.2
1997	2	3	2	48.2
1997	2	3	3	48.2
1997	2	3	4	48.2
1997	2	3	5	48.2
1997	2	3	6	48.2
1997	2	3	7	48.2
1997	2	3	8	48.2
1997	2	3	9	48.2
1997	2	3	10	48.2
1997	2	3	11	48.2
1997	2	3	12	48.2
1997	2	3	13	48.2
1997	2	3	14	48.2
1997	2	3	15	48.2
1997	2	3	16	48.2
1997	2	3	17	48.2
1997	2	3	18	48.2
1997	2	3	19	48.2
1997	2	3	20	48.2
1997	2	3	21	48.2
1997	2	3	22	48.2
1997	2	3	23	48.2
1997	2	3	24	48.2
1997	2	4	1	55.4
1997	2	4	2	55.4
1997	2	4	3	55.4
1997	2	4	4	55.4
1997	2	4	5	55.4
1997	2	4	6	55.4
1997	2	4	7	55.4
1997	2	4	8	55.4
1997	2	4	9	55.4
1997	2	4	10	55.4
1997	2	4	11	55.4
1997	2	4	12	55.4
1997	2	4	13	55.4
1997	2	4	14	55.4
1997	2	4	15	55.4
1997	2	4	16	55.4
1997	2	4	17	55.4
1997	2	4	18	55.4
1997	2	4	19	55.4
1997	2	4	20	55.4
1997	2	4	21	55.4
1997	2	4	22	55.4
1997	2	4	23	55.4
1997	2	4	24	55.4
1997	2	5	1	50.9
1997	2	5	2	50.9
1997	2	5	3	50.9
1997	2	5	4	50.9
1997	2	5	5	50.9
1997	2	5	6	50.9
1997	2	5	7	50.9
1997	2	5	8	50.9
1997	2	5	9	50.9
1997	2	5	10	50.9
1997	2	5	11	50.9
1997	2	5	12	50.9
1997	2	5	13	50.9
1997	2	5	14	50.9
1997	2	5	15	50.9
1997	2	5	16	50.9
1997	2	5	17	50.9
1997	2	5	18	50.9
1997	2	5	19	50.9
1997	2	5	20	50.9
1997	2	5	21	50.9
1997	2	5	22	50.9
1997	2	5	23	50.9
1997	2	5	24	50.9
1997	2	6	1	45.1
1997	2	6	2	45.1
1997	2	6	3	45.1
1997	2	6	4	45.1
1997	2	6	5	45.1
1997	2	6	6	45.1
1997	2	6	7	45.1
1997	2	6	8	45.1
1997	2	6	9	45.1
1997	2	6	10	45.1
1997	2	6	11	45.1
1997	2	6	12	45.1
1997	2	6	13	45.1
1997	2	6	14	45.1
1997	2	6	15	45.1
1997	2	6	16	45.1
1997	2	6	17	45.1
1997	2	6	18	45.1
1997	2	6	19	45.1
1997	2	6	20	45.1
1997	2	6	21	45.1
1997	2	6	22	45.1
1997	2	6	23	45.1
1997	2	6	24	45.1
1997	2	7	1	53.2
1997	2	7	2	53.2
1997	2	7	3	53.2
1997	2	7	4	53.2
1997	2	7	5	53.2
1997	2	7	6	53.2
1997	2	7	7	53.2
1997	2	7	8	53.2
1997	2	7	9	53.2
1997	2	7	10	53.2
1997	2	7	11	53.2
1997	2	7	12	53.2
1997	2	7	13	53.2
1997	2	7	14	53.2
1997	2	7	15	53.2
1997	2	7	16	53.2
1997	2	7	17	53.2
1997	2	7	18	53.2
1997	2	7	19	53.2
1997	2	7	20	53.2
1997	2	7	21	53.2
1997	2	7	22	53.2
1997	2	7	23	53.2
1997	2	7	24	53.2
1997	2	8	1	55.4
1997	2	8	2	55.4
1997	2	8	3	55.4
1997	2	8	4	55.4
1997	2	8	5	55.4
1997	2	8	6	55.4
1997	2	8	7	55.4
1997	2	8	8	55.4
1997	2	8	9	55.4
1997	2	8	10	55.4
1997	2	8	11	55.4
1997	2	8	12	55.4
1997	2	8	13	55.4
1997	2	8	14	55.4
1997	2	8	15	55.4
1997	2	8	16	55.4
1997	2	8	17	55.4
1997	2	8	18	55.4
1997	2	8	19	55.4
1997	2	8	20	55.4
1997	2	8	21	55.4
1997	2	8	22	55.4
1997	2	8	23	55.4
1997	2	8	24	55.4
1997	2	9	1	52.7
1997	2	9	2	52.7
1997	2	9	3	52.7
1997	2	9	4	52.7
1997	2	9	5	52.7
1997	2	9	6	52.7
1997	2	9	7	52.7
1997	2	9	8	52.7
1997	2	9	9	52.7
1997	2	9	10	52.7
1997	2	9	11	52.7
1997	2	9	12	52.7
1997	2	9	13	52.7
1997	2	9	14	52.7
1997	2	9	15	52.7
1997	2	9	16	52.7
1997	2	9	17	52.7
1997	2	9	18	52.7
1997	2	9	19	52.7
1997	2	9	20	52.7
1997	2	9	21	52.7
1997	2	9	22	52.7
1997	2	9	23	52.7
1997	2	9	24	52.7
1997	2	10	1	33.8
1997	2	10	2	33.8
1997	2	10	3	33.8
1997	2	10	4	33.8
1997	2	10	5	33.8
1997	2	10	6	33.8
1997	2	10	7	33.8
1997	2	10	8	33.8
1997	2	10	9	33.8
1997	2	10	10	33.8
1997	2	10	11	33.8
1997	2	10	12	33.8
1997	2	10	13	33.8
1997	2	10	14	33.8
1997	2	10	15	33.8
1997	2	10	16	33.8
1997	2	10	17	33.8
1997	2	10	18	33.8
1997	2	10	19	33.8
1997	2	10	20	33.8
1997	2	10	21	33.8
1997	2	10	22	33.8
1997	2	10	23	33.8
1997	2	10	24	33.8
1997	2	11	1	25.9
1997	2	11	2	25.9
1997	2	11	3	25.9
1997	2	11	4	25.9
1997	2	11	5	25.9
1997	2	11	6	25.9
1997	2	11	7	25.9
1997	2	11	8	25.9
1997	2	11	9	25.9
1997	2	11	10	25.9
1997	2	11	11	25.9
1997	2	11	12	25.9
1997	2	11	13	25.9
1997	2	11	14	25.9
1997	2	11	15	25.9
1997	2	11	16	25.9
1997	2	11	17	25.9
1997	2	11	18	25.9
1997	2	11	19	25.9
1997	2	11	20	25.9
1997	2	11	21	25.9
1997	2	11	22	25.9
1997	2	11	23	25.9
1997	2	11	24	25.9
1997	2	12	1	20.2
1997	2	12	2	20.2
1997	2	12	3	20.2
1997	2	12	4	20.2
1997	2	12	5	20.2
1997	2	12	6	20.2
1997	2	12	7	20.2
1997	2	12	8	20.2
1997	2	12	9	20.2
1997	2	12	10	20.2
1997	2	12	11	20.2
1997	2	12	12	20.2
1997	2	12	13	20.2
1997	2	12	14	20.2
1997	2	12	15	20.2
1997	2	12	16	20.2
1997	2	12	17	20.2
1997	2	12	18	20.2
1997	2	12	19	20.2
1997	2	12	20	20.2
1997	2	12	21	20.2
1997	2	12	22	20.2
1997	2	12	23	20.2
1997	2	12	24	20.2
1997	2	13	1	17
1997	2	13	2	17
1997	2	13	3	17
1997	2	13	4	17
1997	2	13	5	17
1997	2	13	6	17
1997	2	13	7	17
1997	2	13	8	17
1997	2	13	9	17
1997	2	13	10	17
1997	2	13	11	17
1997	2	13	12	17
1997	2	13	13	17
1997	2	13	14	17
1997	2	13	15	17
1997	2	13	16	17
1997	2	13	17	17
1997	2	13	18	17
1997	2	13	19	17
1997	2	13	20	17
1997	2	13	21	17
1997	2	13	22	17
1997	2	13	23	17
1997	2	13	24	17
1997	2	14	1	15.4
1997	2	14	2	15.4
1997	2	14	3	15.4
1997	2	14	4	15.4
1997	2	14	5	15.4
1997	2	14	6	15.4
1997	2	14	7	15.4
1997	2	14	8	15.4
1997	2	14	9	15.4
1997	2	14	10	15.4
1997	2	14	11	15.4
1997	2	14	12	15.4
1997	2	14	13	15.4
1997	2	14	14	15.4
1997	2	14	15	15.4
1997	2	14	16	15.4
1997	2	14	17	15.4
1997	2	14	18	15.4
1997	2	14	19	15.4
1997	2	14	20	15.4
1997	2	14	21	15.4
1997	2	14	22	15.4
1997	2	14	23	15.4
1997	2	14	24	15.4
1997	2	15	1	14.5
1997	2	15	2	14.5
1997	2	15	3	14.5
1997	2	15	4	14.5
1997	2	15	5	14.5
1997	2	15	6	14.5
1997	2	15	7	14.5
1997	2	15	8	14.5
1997	2	15	9	14.5
1997	2	15	10	14.5
1997	2	15	11	14.5
1997	2	15	12	14.5
1997	2	15	13	14.5
1997	2	15	14	14.5
1997	2	15	15	14.5
1997	2	15	16	14.5
1997	2	15	17	14.5
1997	2	15	18	14.5
1997	2	15	19	14.5
1997	2	15	20	14.5
1997	2	15	21	14.5
1997	2	15	22	14.5
1997	2	15	23	14.5
1997	2	15	24	14.5
1997	2	16	1	38.3
1997	2	16	2	38.3
1997	2	16	3	38.3
1997	2	16	4	38.3
1997	2	16	5	38.3
1997	2	16	6	38.3
1997	2	16	7	38.3
1997	2	16	8	38.3
1997	2	16	9	38.3
1997	2	16	10	38.3
1997	2	16	11	38.3
1997	2	16	12	38.3
1997	2	16	13	38.3
1997	2	16	14	38.3
1997	2	16	15	38.3
1997	2	16	16	38.3
1997	2	16	17	38.3
1997	2	16	18	38.3
1997	2	16	19	38.3
1997	2	16	20	38.3
1997	2	16	21	38.3
1997	2	16	22	38.3
1997	2	16	23	38.3
1997	2	16	24	38.3
1997	2	17	1	28.8
1997	2	17	2	28.8
1997	2	17	3	28.8
1997	2	17	4	28.8
1997	2	17	5	28.8
1997	2	17	6	28.8
1997	2	17	7	28.8
1997	2	17	8	28.8
1997	2	17	9	28.8
1997	2	17	10	28.8
1997	2	17	11	28.8
1997	2	17	12	28.8
1997	2	17	13	28.8
1997	2	17	14	28.8
1997	2	17	15	28.8
1997	2	17	16	28.8
1997	2	17	17	28.8
1997	2	17	18	28.8
1997	2	17	19	28.8
1997	2	17	20	28.8
1997	2	17	21	28.8
1997	2	17	22	28.8
1997	2	17	23	28.8
1997	2	17	24	28.8
1997	2	18	1	28
1997	2	18	2	28
1997	2	18	3	28
1997	2	18	4	28
1997	2	18	5	28
1997	2	18	6	28
1997	2	18	7	28
1997	2	18	8	28
1997	2	18	9	28
1997	2	18	10	28
1997	2	18	11	28
1997	2	18	12	28
1997	2	18	13	28
1997	2	18	14	28
1997	2	18	15	28
1997	2	18	16	28
1997	2	18	17	28
1997	2	18	18	28
1997	2	18	19	28
1997	2	18	20	28
1997	2	18	21	28
1997	2	18	22	28
1997	2	18	23	28
1997	2	18	24	28
1997	2	19	1	23.2
1997	2	19	2	23.2
1997	2	19	3	23.2
1997	2	19	4	23.2
1997	2	19	5	23.2
1997	2	19	6	23.2
1997	2	19	7	23.2
1997	2	19	8	23.2
1997	2	19	9	23.2
1997	2	19	10	23.2
1997	2	19	11	23.2
1997	2	19	12	23.2
1997	2	19	13	23.2
1997	2	19	14	23.2
1997	2	19	15	23.2
1997	2	19	16	23.2
1997	2	19	17	23.2
1997	2	19	18	23.2
1997	2	19	19	23.2
1997	2	19	20	23.2
1997	2	19	21	23.2
1997	2	19	22	23.2
1997	2	19	23	23.2
1997	2	19	24	23.2
1997	2	20	1	16.1
1997	2	20	2	16.1
1997	2	20	3	16.1
1997	2	20	4	16.1
1997	2	20	5	16.1
1997	2	20	6	16.1
1997	2	20	7	16.1
1997	2	20	8	16.1
1997	2	20	9	16.1
1997	2	20	10	16.1
1997	2	20	11	16.1
1997	2	20	12	16.1
1997	2	20	13	16.1
1997	2	20	14	16.1
1997	2	20	15	16.1
1997	2	20	16	16.1
1997	2	20	17	16.1
1997	2	20	18	16.1
1997	2	20	19	16.1
1997	2	20	20	16.1
1997	2	20	21	16.1
1997	2	20	22	16.1
1997	2	20	23	16.1
1997	2	20	24	16.1
1997	2	21	1	12.4
1997	2	21	2	12.4
1997	2	21	3	12.4
1997	2	21	4	12.4
1997	2	21	5	12.4
1997	2	21	6	12.4
1997	2	21	7	12.4
1997	2	21	8	12.4
1997	2	21	9	12.4
1997	2	21	10	12.4
1997	2	21	11	12.4
1997	2	21	12	12.4
1997	2	21	13	12.4
1997	2	21	14	12.4
1997	2	21	15	12.4
1997	2	21	16	12.4
1997	2	21	17	12.4
1997	2	21	18	12.4
1997	2	21	19	12.4
1997	2	21	20	12.4
1997	2	21	21	12.4
1997	2	21	22	12.4
1997	2	21	23	12.4
1997	2	21	24	12.4
1997	2	22	1	9.4
1997	2	22	2	9.4
1997	2	22	3	9.4
1997	2	22	4	9.4
1997	2	22	5	9.4
1997	2	22	6	9.4
1997	2	22	7	9.4
1997	2	22	8	9.4
1997	2	22	9	9.4
1997	2	22	10	9.4
1997	2	22	11	9.4
1997	2	22	12	9.4
1997	2	22	13	9.4
1997	2	22	14	9.4
1997	2	22	15	9.4
1997	2	22	16	9.4
1997	2	22	17	9.4
1997	2	22	18	9.4
1997	2	22	19	9.4
1997	2	22	20	9.4
1997	2	22	21	9.4
1997	2	22	22	9.4
1997	2	22	23	9.4
1997	2	22	24	9.4
1997	2	23	1	5.58
1997	2	23	2	5.58
1997	2	23	3	5.58
1997	2	23	4	5.58
1997	2	23	5	5.58
1997	2	23	6	5.58
1997	2	23	7	5.58
1997	2	23	8	5.58
1997	2	23	9	5.58
1997	2	23	10	5.58
1997	2	23	11	5.58
1997	2	23	12	5.58
1997	2	23	13	5.58
1997	2	23	14	5.58
1997	2	23	15	5.58
1997	2	23	16	5.58
1997	2	23	17	5.58
1997	2	23	18	5.58
1997	2	23	19	5.58
1997	2	23	20	5.58
1997	2	23	21	5.58
1997	2	23	22	5.58
1997	2	23	23	5.58
1997	2	23	24	5.58
1997	2	24	1	4.48
1997	2	24	2	4.48
1997	2	24	3	4.48
1997	2	24	4	4.48
1997	2	24	5	4.48
1997	2	24	6	4.48
1997	2	24	7	4.48
1997	2	24	8	4.48
1997	2	24	9	4.48
1997	2	24	10	4.48
1997	2	24	11	4.48
1997	2	24	12	4.48
1997	2	24	13	4.48
1997	2	24	14	4.48
1997	2	24	15	4.48
1997	2	24	16	4.48
1997	2	24	17	4.48
1997	2	24	18	4.48
1997	2	24	19	4.48
1997	2	24	20	4.48
1997	2	24	21	4.48
1997	2	24	22	4.48
1997	2	24	23	4.48
1997	2	24	24	4.48
1997	2	25	1	3.6
1997	2	25	2	3.6
1997	2	25	3	3.6
1997	2	25	4	3.6
1997	2	25	5	3.6
1997	2	25	6	3.6
1997	2	25	7	3.6
1997	2	25	8	3.6
1997	2	25	9	3.6
1997	2	25	10	3.6
1997	2	25	11	3.6
1997	2	25	12	3.6
1997	2	25	13	3.6
1997	2	25	14	3.6
1997	2	25	15	3.6
1997	2	25	16	3.6
1997	2	25	17	3.6
1997	2	25	18	3.6
1997	2	25	19	3.6
1997	2	25	20	3.6
1997	2	25	21	3.6
1997	2	25	22	3.6
1997	2	25	23	3.6
1997	2	25	24	3.6
1997	2	26	1	5.14
1997	2	26	2	5.14
1997	2	26	3	5.14
1997	2	26	4	5.14
1997	2	26	5	5.14
1997	2	26	6	5.14
1997	2	26	7	5.14
1997	2	26	8	5.14
1997	2	26	9	5.14
1997	2	26	10	5.14
1997	2	26	11	5.14
1997	2	26	12	5.14
1997	2	26	13	5.14
1997	2	26	14	5.14
1997	2	26	15	5.14
1997	2	26	16	5.14
1997	2	26	17	5.14
1997	2	26	18	5.14
1997	2	26	19	5.14
1997	2	26	20	5.14
1997	2	26	21	5.14
1997	2	26	22	5.14
1997	2	26	23	5.14
1997	2	26	24	5.14
1997	2	27	1	4.92
1997	2	27	2	4.92
1997	2	27	3	4.92
1997	2	27	4	4.92
1997	2	27	5	4.92
1997	2	27	6	4.92
1997	2	27	7	4.92
1997	2	27	8	4.92
1997	2	27	9	4.92
1997	2	27	10	4.92
1997	2	27	11	4.92
1997	2	27	12	4.92
1997	2	27	13	4.92
1997	2	27	14	4.92
1997	2	27	15	4.92
1997	2	27	16	4.92
1997	2	27	17	4.92
1997	2	27	18	4.92
1997	2	27	19	4.92
1997	2	27	20	4.92
1997	2	27	21	4.92
1997	2	27	22	4.92
1997	2	27	23	4.92
1997	2	27	24	4.92
1997	2	28	1	5.36
1997	2	28	2	5.36
1997	2	28	3	5.36
1997	2	28	4	5.36
1997	2	28	5	5.36
1997	2	28	6	5.36
1997	2	28	7	5.36
1997	2	28	8	5.36
1997	2	28	9	5.36
1997	2	28	10	5.36
1997	2	28	11	5.36
1997	2	28	12	5.36
1997	2	28	13	5.36
1997	2	28	14	5.36
1997	2	28	15	5.36
1997	2	28	16	5.36
1997	2	28	17	5.36
1997	2	28	18	5.36
1997	2	28	19	5.36
1997	2	28	20	5.36
1997	2	28	21	5.36
1997	2	28	22	5.36
1997	2	28	23	5.36
1997	2	28	24	5.36
1997	3	1	1	2.7
1997	3	1	2	2.7
1997	3	1	3	2.7
1997	3	1	4	2.7
1997	3	1	5	2.7
1997	3	1	6	2.7
1997	3	1	7	2.7
1997	3	1	8	2.7
1997	3	1	9	2.7
1997	3	1	10	2.7
1997	3	1	11	2.7
1997	3	1	12	2.7
1997	3	1	13	2.7
1997	3	1	14	2.7
1997	3	1	15	2.7
1997	3	1	16	2.7
1997	3	1	17	2.7
1997	3	1	18	2.7
1997	3	1	19	2.7
1997	3	1	20	2.7
1997	3	1	21	2.7
1997	3	1	22	2.7
1997	3	1	23	2.7
1997	3	1	24	2.7
1997	3	2	1	3.15
1997	3	2	2	3.15
1997	3	2	3	3.15
1997	3	2	4	3.15
1997	3	2	5	3.15
1997	3	2	6	3.15
1997	3	2	7	3.15
1997	3	2	8	3.15
1997	3	2	9	3.15
1997	3	2	10	3.15
1997	3	2	11	3.15
1997	3	2	12	3.15
1997	3	2	13	3.15
1997	3	2	14	3.15
1997	3	2	15	3.15
1997	3	2	16	3.15
1997	3	2	17	3.15
1997	3	2	18	3.15
1997	3	2	19	3.15
1997	3	2	20	3.15
1997	3	2	21	3.15
1997	3	2	22	3.15
1997	3	2	23	3.15
1997	3	2	24	3.15
1997	3	3	1	3.15
1997	3	3	2	3.15
1997	3	3	3	3.15
1997	3	3	4	3.15
1997	3	3	5	3.15
1997	3	3	6	3.15
1997	3	3	7	3.15
1997	3	3	8	3.15
1997	3	3	9	3.15
1997	3	3	10	3.15
1997	3	3	11	3.15
1997	3	3	12	3.15
1997	3	3	13	3.15
1997	3	3	14	3.15
1997	3	3	15	3.15
1997	3	3	16	3.15
1997	3	3	17	3.15
1997	3	3	18	3.15
1997	3	3	19	3.15
1997	3	3	20	3.15
1997	3	3	21	3.15
1997	3	3	22	3.15
1997	3	3	23	3.15
1997	3	3	24	3.15
1997	3	4	1	3.15
1997	3	4	2	3.15
1997	3	4	3	3.15
1997	3	4	4	3.15
1997	3	4	5	3.15
1997	3	4	6	3.15
1997	3	4	7	3.15
1997	3	4	8	3.15
1997	3	4	9	3.15
1997	3	4	10	3.15
1997	3	4	11	3.15
1997	3	4	12	3.15
1997	3	4	13	3.15
1997	3	4	14	3.15
1997	3	4	15	3.15
1997	3	4	16	3.15
1997	3	4	17	3.15
1997	3	4	18	3.15
1997	3	4	19	3.15
1997	3	4	20	3.15
1997	3	4	21	3.15
1997	3	4	22	3.15
1997	3	4	23	3.15
1997	3	4	24	3.15
1997	3	5	1	9.1
1997	3	5	2	9.1
1997	3	5	3	9.1
1997	3	5	4	9.1
1997	3	5	5	9.1
1997	3	5	6	9.1
1997	3	5	7	9.1
1997	3	5	8	9.1
1997	3	5	9	9.1
1997	3	5	10	9.1
1997	3	5	11	9.1
1997	3	5	12	9.1
1997	3	5	13	9.1
1997	3	5	14	9.1
1997	3	5	15	9.1
1997	3	5	16	9.1
1997	3	5	17	9.1
1997	3	5	18	9.1
1997	3	5	19	9.1
1997	3	5	20	9.1
1997	3	5	21	9.1
1997	3	5	22	9.1
1997	3	5	23	9.1
1997	3	5	24	9.1
1997	3	6	1	10.3
1997	3	6	2	10.3
1997	3	6	3	10.3
1997	3	6	4	10.3
1997	3	6	5	10.3
1997	3	6	6	10.3
1997	3	6	7	10.3
1997	3	6	8	10.3
1997	3	6	9	10.3
1997	3	6	10	10.3
1997	3	6	11	10.3
1997	3	6	12	10.3
1997	3	6	13	10.3
1997	3	6	14	10.3
1997	3	6	15	10.3
1997	3	6	16	10.3
1997	3	6	17	10.3
1997	3	6	18	10.3
1997	3	6	19	10.3
1997	3	6	20	10.3
1997	3	6	21	10.3
1997	3	6	22	10.3
1997	3	6	23	10.3
1997	3	6	24	10.3
1997	3	7	1	8.5
1997	3	7	2	8.5
1997	3	7	3	8.5
1997	3	7	4	8.5
1997	3	7	5	8.5
1997	3	7	6	8.5
1997	3	7	7	8.5
1997	3	7	8	8.5
1997	3	7	9	8.5
1997	3	7	10	8.5
1997	3	7	11	8.5
1997	3	7	12	8.5
1997	3	7	13	8.5
1997	3	7	14	8.5
1997	3	7	15	8.5
1997	3	7	16	8.5
1997	3	7	17	8.5
1997	3	7	18	8.5
1997	3	7	19	8.5
1997	3	7	20	8.5
1997	3	7	21	8.5
1997	3	7	22	8.5
1997	3	7	23	8.5
1997	3	7	24	8.5
1997	3	8	1	6.1
1997	3	8	2	6.1
1997	3	8	3	6.1
1997	3	8	4	6.1
1997	3	8	5	6.1
1997	3	8	6	6.1
1997	3	8	7	6.1
1997	3	8	8	6.1
1997	3	8	9	6.1
1997	3	8	10	6.1
1997	3	8	11	6.1
1997	3	8	12	6.1
1997	3	8	13	6.1
1997	3	8	14	6.1
1997	3	8	15	6.1
1997	3	8	16	6.1
1997	3	8	17	6.1
1997	3	8	18	6.1
1997	3	8	19	6.1
1997	3	8	20	6.1
1997	3	8	21	6.1
1997	3	8	22	6.1
1997	3	8	23	6.1
1997	3	8	24	6.1
1997	3	9	1	4.92
1997	3	9	2	4.92
1997	3	9	3	4.92
1997	3	9	4	4.92
1997	3	9	5	4.92
1997	3	9	6	4.92
1997	3	9	7	4.92
1997	3	9	8	4.92
1997	3	9	9	4.92
1997	3	9	10	4.92
1997	3	9	11	4.92
1997	3	9	12	4.92
1997	3	9	13	4.92
1997	3	9	14	4.92
1997	3	9	15	4.92
1997	3	9	16	4.92
1997	3	9	17	4.92
1997	3	9	18	4.92
1997	3	9	19	4.92
1997	3	9	20	4.92
1997	3	9	21	4.92
1997	3	9	22	4.92
1997	3	9	23	4.92
1997	3	9	24	4.92
1997	3	10	1	3.6
1997	3	10	2	3.6
1997	3	10	3	3.6
1997	3	10	4	3.6
1997	3	10	5	3.6
1997	3	10	6	3.6
1997	3	10	7	3.6
1997	3	10	8	3.6
1997	3	10	9	3.6
1997	3	10	10	3.6
1997	3	10	11	3.6
1997	3	10	12	3.6
1997	3	10	13	3.6
1997	3	10	14	3.6
1997	3	10	15	3.6
1997	3	10	16	3.6
1997	3	10	17	3.6
1997	3	10	18	3.6
1997	3	10	19	3.6
1997	3	10	20	3.6
1997	3	10	21	3.6
1997	3	10	22	3.6
1997	3	10	23	3.6
1997	3	10	24	3.6
1997	3	11	1	3.3
1997	3	11	2	3.3
1997	3	11	3	3.3
1997	3	11	4	3.3
1997	3	11	5	3.3
1997	3	11	6	3.3
1997	3	11	7	3.3
1997	3	11	8	3.3
1997	3	11	9	3.3
1997	3	11	10	3.3
1997	3	11	11	3.3
1997	3	11	12	3.3
1997	3	11	13	3.3
1997	3	11	14	3.3
1997	3	11	15	3.3
1997	3	11	16	3.3
1997	3	11	17	3.3
1997	3	11	18	3.3
1997	3	11	19	3.3
1997	3	11	20	3.3
1997	3	11	21	3.3
1997	3	11	22	3.3
1997	3	11	23	3.3
1997	3	11	24	3.3
1997	3	12	1	2.85
1997	3	12	2	2.85
1997	3	12	3	2.85
1997	3	12	4	2.85
1997	3	12	5	2.85
1997	3	12	6	2.85
1997	3	12	7	2.85
1997	3	12	8	2.85
1997	3	12	9	2.85
1997	3	12	10	2.85
1997	3	12	11	2.85
1997	3	12	12	2.85
1997	3	12	13	2.85
1997	3	12	14	2.85
1997	3	12	15	2.85
1997	3	12	16	2.85
1997	3	12	17	2.85
1997	3	12	18	2.85
1997	3	12	19	2.85
1997	3	12	20	2.85
1997	3	12	21	2.85
1997	3	12	22	2.85
1997	3	12	23	2.85
1997	3	12	24	2.85
1997	3	13	1	2.55
1997	3	13	2	2.55
1997	3	13	3	2.55
1997	3	13	4	2.55
1997	3	13	5	2.55
1997	3	13	6	2.55
1997	3	13	7	2.55
1997	3	13	8	2.55
1997	3	13	9	2.55
1997	3	13	10	2.55
1997	3	13	11	2.55
1997	3	13	12	2.55
1997	3	13	13	2.55
1997	3	13	14	2.55
1997	3	13	15	2.55
1997	3	13	16	2.55
1997	3	13	17	2.55
1997	3	13	18	2.55
1997	3	13	19	2.55
1997	3	13	20	2.55
1997	3	13	21	2.55
1997	3	13	22	2.55
1997	3	13	23	2.55
1997	3	13	24	2.55
1997	3	14	1	2.25
1997	3	14	2	2.25
1997	3	14	3	2.25
1997	3	14	4	2.25
1997	3	14	5	2.25
1997	3	14	6	2.25
1997	3	14	7	2.25
1997	3	14	8	2.25
1997	3	14	9	2.25
1997	3	14	10	2.25
1997	3	14	11	2.25
1997	3	14	12	2.25
1997	3	14	13	2.25
1997	3	14	14	2.25
1997	3	14	15	2.25
1997	3	14	16	2.25
1997	3	14	17	2.25
1997	3	14	18	2.25
1997	3	14	19	2.25
1997	3	14	20	2.25
1997	3	14	21	2.25
1997	3	14	22	2.25
1997	3	14	23	2.25
1997	3	14	24	2.25
1997	3	15	1	2.25
1997	3	15	2	2.25
1997	3	15	3	2.25
1997	3	15	4	2.25
1997	3	15	5	2.25
1997	3	15	6	2.25
1997	3	15	7	2.25
1997	3	15	8	2.25
1997	3	15	9	2.25
1997	3	15	10	2.25
1997	3	15	11	2.25
1997	3	15	12	2.25
1997	3	15	13	2.25
1997	3	15	14	2.25
1997	3	15	15	2.25
1997	3	15	16	2.25
1997	3	15	17	2.25
1997	3	15	18	2.25
1997	3	15	19	2.25
1997	3	15	20	2.25
1997	3	15	21	2.25
1997	3	15	22	2.25
1997	3	15	23	2.25
1997	3	15	24	2.25
1997	3	16	1	5.36
1997	3	16	2	5.36
1997	3	16	3	5.36
1997	3	16	4	5.36
1997	3	16	5	5.36
1997	3	16	6	5.36
1997	3	16	7	5.36
1997	3	16	8	5.36
1997	3	16	9	5.36
1997	3	16	10	5.36
1997	3	16	11	5.36
1997	3	16	12	5.36
1997	3	16	13	5.36
1997	3	16	14	5.36
1997	3	16	15	5.36
1997	3	16	16	5.36
1997	3	16	17	5.36
1997	3	16	18	5.36
1997	3	16	19	5.36
1997	3	16	20	5.36
1997	3	16	21	5.36
1997	3	16	22	5.36
1997	3	16	23	5.36
1997	3	16	24	5.36
1997	3	17	1	19.9
1997	3	17	2	19.9
1997	3	17	3	19.9
1997	3	17	4	19.9
1997	3	17	5	19.9
1997	3	17	6	19.9
1997	3	17	7	19.9
1997	3	17	8	19.9
1997	3	17	9	19.9
1997	3	17	10	19.9
1997	3	17	11	19.9
1997	3	17	12	19.9
1997	3	17	13	19.9
1997	3	17	14	19.9
1997	3	17	15	19.9
1997	3	17	16	19.9
1997	3	17	17	19.9
1997	3	17	18	19.9
1997	3	17	19	19.9
1997	3	17	20	19.9
1997	3	17	21	19.9
1997	3	17	22	19.9
1997	3	17	23	19.9
1997	3	17	24	19.9
1997	3	18	1	40.1
1997	3	18	2	40.1
1997	3	18	3	40.1
1997	3	18	4	40.1
1997	3	18	5	40.1
1997	3	18	6	40.1
1997	3	18	7	40.1
1997	3	18	8	40.1
1997	3	18	9	40.1
1997	3	18	10	40.1
1997	3	18	11	40.1
1997	3	18	12	40.1
1997	3	18	13	40.1
1997	3	18	14	40.1
1997	3	18	15	40.1
1997	3	18	16	40.1
1997	3	18	17	40.1
1997	3	18	18	40.1
1997	3	18	19	40.1
1997	3	18	20	40.1
1997	3	18	21	40.1
1997	3	18	22	40.1
1997	3	18	23	40.1
1997	3	18	24	40.1
1997	3	19	1	21.9
1997	3	19	2	21.9
1997	3	19	3	21.9
1997	3	19	4	21.9
1997	3	19	5	21.9
1997	3	19	6	21.9
1997	3	19	7	21.9
1997	3	19	8	21.9
1997	3	19	9	21.9
1997	3	19	10	21.9
1997	3	19	11	21.9
1997	3	19	12	21.9
1997	3	19	13	21.9
1997	3	19	14	21.9
1997	3	19	15	21.9
1997	3	19	16	21.9
1997	3	19	17	21.9
1997	3	19	18	21.9
1997	3	19	19	21.9
1997	3	19	20	21.9
1997	3	19	21	21.9
1997	3	19	22	21.9
1997	3	19	23	21.9
1997	3	19	24	21.9
1997	3	20	1	24.5
1997	3	20	2	24.5
1997	3	20	3	24.5
1997	3	20	4	24.5
1997	3	20	5	24.5
1997	3	20	6	24.5
1997	3	20	7	24.5
1997	3	20	8	24.5
1997	3	20	9	24.5
1997	3	20	10	24.5
1997	3	20	11	24.5
1997	3	20	12	24.5
1997	3	20	13	24.5
1997	3	20	14	24.5
1997	3	20	15	24.5
1997	3	20	16	24.5
1997	3	20	17	24.5
1997	3	20	18	24.5
1997	3	20	19	24.5
1997	3	20	20	24.5
1997	3	20	21	24.5
1997	3	20	22	24.5
1997	3	20	23	24.5
1997	3	20	24	24.5
1997	3	21	1	29.2
1997	3	21	2	29.2
1997	3	21	3	29.2
1997	3	21	4	29.2
1997	3	21	5	29.2
1997	3	21	6	29.2
1997	3	21	7	29.2
1997	3	21	8	29.2
1997	3	21	9	29.2
1997	3	21	10	29.2
1997	3	21	11	29.2
1997	3	21	12	29.2
1997	3	21	13	29.2
1997	3	21	14	29.2
1997	3	21	15	29.2
1997	3	21	16	29.2
1997	3	21	17	29.2
1997	3	21	18	29.2
1997	3	21	19	29.2
1997	3	21	20	29.2
1997	3	21	21	29.2
1997	3	21	22	29.2
1997	3	21	23	29.2
1997	3	21	24	29.2
1997	3	22	1	32
1997	3	22	2	32
1997	3	22	3	32
1997	3	22	4	32
1997	3	22	5	32
1997	3	22	6	32
1997	3	22	7	32
1997	3	22	8	32
1997	3	22	9	32
1997	3	22	10	32
1997	3	22	11	32
1997	3	22	12	32
1997	3	22	13	32
1997	3	22	14	32
1997	3	22	15	32
1997	3	22	16	32
1997	3	22	17	32
1997	3	22	18	32
1997	3	22	19	32
1997	3	22	20	32
1997	3	22	21	32
1997	3	22	22	32
1997	3	22	23	32
1997	3	22	24	32
1997	3	23	1	69.5
1997	3	23	2	69.5
1997	3	23	3	69.5
1997	3	23	4	69.5
1997	3	23	5	69.5
1997	3	23	6	69.5
1997	3	23	7	69.5
1997	3	23	8	69.5
1997	3	23	9	69.5
1997	3	23	10	69.5
1997	3	23	11	69.5
1997	3	23	12	69.5
1997	3	23	13	69.5
1997	3	23	14	69.5
1997	3	23	15	69.5
1997	3	23	16	69.5
1997	3	23	17	69.5
1997	3	23	18	69.5
1997	3	23	19	69.5
1997	3	23	20	69.5
1997	3	23	21	69.5
1997	3	23	22	69.5
1997	3	23	23	69.5
1997	3	23	24	69.5
1997	3	24	1	34.7
1997	3	24	2	34.7
1997	3	24	3	34.7
1997	3	24	4	34.7
1997	3	24	5	34.7
1997	3	24	6	34.7
1997	3	24	7	34.7
1997	3	24	8	34.7
1997	3	24	9	34.7
1997	3	24	10	34.7
1997	3	24	11	34.7
1997	3	24	12	34.7
1997	3	24	13	34.7
1997	3	24	14	34.7
1997	3	24	15	34.7
1997	3	24	16	34.7
1997	3	24	17	34.7
1997	3	24	18	34.7
1997	3	24	19	34.7
1997	3	24	20	34.7
1997	3	24	21	34.7
1997	3	24	22	34.7
1997	3	24	23	34.7
1997	3	24	24	34.7
1997	3	25	1	34.3
1997	3	25	2	34.3
1997	3	25	3	34.3
1997	3	25	4	34.3
1997	3	25	5	34.3
1997	3	25	6	34.3
1997	3	25	7	34.3
[truncated: 190,841 more rows]
